# Supplementary material for: Tetrahydroxanthohumol, a xanthohumol derivative, attenuates high-fat diet-induced hepatic steatosis by antagonizing PPARγ
Source: eLife. 2021 Jun 15;10:e66398. doi: 10.7554/eLife.66398 (PMC8205491; doi:10.7554/eLife.66398)
Supplement: Figure 2—source data 1. — This zip archive contains the following: (1) One Comma Separated Values file named ‘phenome_feeding.csv’ contains food intake and weight entries. (2) One Excel workbook named ‘2019TXN_repeated_measures_YZGB.xlsx’ contains repeated measures analyses. (3) The Jupyter Notebook contains scripts used for statistical analysis and generation of Figure 2. (4) Figure 2—figure supplement 1 folder. A Comma Separated Values file named ‘AUC2.csv’ phenotypic data directly pertaining to Figure 2—figure supplement 1. • A Comma Separated Values file named ‘fast.csv’ phenotypic data directly pertaining to Figure 2—figure supplement 1. A Jupyter Notebook file contains scripts used for statistical analysis and generation of Figure 2—figure supplement 1. A Comma Separated Values file named ‘GTT2.csv’ phenotypic data directly pertaining to Figure 2—figure supplement 1. A pdf file named ‘GTT.pdf’. [file elife-66398-fig2-data1.zip]

Archive with 27 entries (23 files):
- Figure2/
- Figure2/.ipynb_checkpoints/
- Figure2/.virtual_documents/
- Figure2/2019TXN_repeated_measures_YZGB.xlsx
- __MACOSX/Figure2/._2019TXN_repeated_measures_YZGB.xlsx
- Figure2/fig2.ipynb
- Figure2/fig2.pdf
- Figure2/Figure 2-supplement 1/
- Figure2/phenome_feeding.csv
- __MACOSX/Figure2/._phenome_feeding.csv
- Figure2/.ipynb_checkpoints/combinePlots-checkpoint.R
- Figure2/.ipynb_checkpoints/fig2-checkpoint.ipynb
- Figure2/.ipynb_checkpoints/housekeeping-checkpoint.R
- Figure2/.ipynb_checkpoints/plots-checkpoint.R
- Figure2/.ipynb_checkpoints/stats-checkpoint.R
- Figure2/.ipynb_checkpoints/stats_out-checkpoint.R
- Figure2/.ipynb_checkpoints/Untitled-checkpoint.ipynb
- Figure2/Figure 2-supplement 1/AUC2.csv
- __MACOSX/Figure2/Figure 2-supplement 1/._AUC2.csv
- Figure2/Figure 2-supplement 1/fast.csv
- __MACOSX/Figure2/Figure 2-supplement 1/._fast.csv
- Figure2/Figure 2-supplement 1/figureS1.ipynb
- __MACOSX/Figure2/Figure 2-supplement 1/._figureS1.ipynb
- Figure2/Figure 2-supplement 1/GTT.pdf
- __MACOSX/Figure2/Figure 2-supplement 1/._GTT.pdf
- Figure2/Figure 2-supplement 1/GTT2.csv
- __MACOSX/Figure2/Figure 2-supplement 1/._GTT2.csv
