# Supplementary material for: Tetrahydroxanthohumol, a xanthohumol derivative, attenuates high-fat diet-induced hepatic steatosis by antagonizing PPARγ
Source: eLife. 2021 Jun 15;10:e66398. doi: 10.7554/eLife.66398 (PMC8205491; doi:10.7554/eLife.66398)
Supplement: Figure 2—source data 1. — This zip archive contains the following: (1) One Comma Separated Values file named ‘phenome_feeding.csv’ contains food intake and weight entries. (2) One Excel workbook named ‘2019TXN_repeated_measures_YZGB.xlsx’ contains repeated measures analyses. (3) The Jupyter Notebook contains scripts used for statistical analysis and generation of Figure 2. (4) Figure 2—figure supplement 1 folder. A Comma Separated Values file named ‘AUC2.csv’ phenotypic data directly pertaining to Figure 2—figure supplement 1. • A Comma Separated Values file named ‘fast.csv’ phenotypic data directly pertaining to Figure 2—figure supplement 1. A Jupyter Notebook file contains scripts used for statistical analysis and generation of Figure 2—figure supplement 1. A Comma Separated Values file named ‘GTT2.csv’ phenotypic data directly pertaining to Figure 2—figure supplement 1. A pdf file named ‘GTT.pdf’. [file elife-66398-fig2-data1.zip › Figure2/Figure 2-supplement 1/AUC2.csv]

id	treatment	AUC_tot	AUC_tot_sqrt	gluc0	gluc15	gluc30	gluc60	gluc120
1	LFD	10863.75	104.23	160	535	416	282	228
2	LFD	15288.75	123.65	161	585	438	418	269
3	LFD	9532.5	97.63	153	392	326	330	214
4	LFD	9435	97.13	115	346	328	195	291
5	LFD	8388.75	91.59	238	450	619	281	288
6	LFD	8670	93.11	272	540	414	501	199
7	LFD	7368.75	85.84	242	432	451	354	266
8	LFD	8118.75	90.1	148	631	242	209	165
9	LFD	9393.75	96.92	242	604	523	342	236
10	LFD	7950	89.16	183	452	456	258	194
11	LFD	6195	78.71	196	502	304	245	225
12	LFD	4140	64.34	211	411	337	232	211
13	HFD	22440	149.8	377	751	751	751	751
14	HFD	23062.5	151.86	239	751	657	637	482
15	HFD	18228.75	135.01	231	531	642	511	493
16	HFD	17801.25	133.42	248	625	662	497	468
17	HFD	21446.25	146.45	260	448	751	751	444
18	HFD	21506.25	146.65	211	552	751	551	474
19	HFD	24847.5	157.63	210	501	751	751	431
20	HFD	27660	166.31	248	751	751	715	637
21	HFD	17928.75	133.9	249	751	598	473	470
22	HFD	18555	136.22	264	568	640	618	460
23	HFD	21540	146.77	301	751	737	694	483
24	HFD	27348.75	165.37	185	558	751	751	455
25	HFD+LXN	16792.5	129.59	192	554	532	472	365
26	HFD+LXN	23467.5	153.19	271	528	656	751	634
27	HFD+LXN	23190	152.28	318	751	751	739	583
28	HFD+LXN	26561.25	162.98	282	740	751	751	654
29	HFD+LXN	13380	115.67	332	619	561	544	519
30	HFD+LXN	15536.25	124.64	312	587	696	607	411
31	HFD+LXN	20988.75	144.87	218	690	607	589	415
32	HFD+LXN	23295	152.63	231	638	634	628	581
33	HFD+LXN	15120	122.96	412	733	751	712	475
34	HFD+LXN	20088.75	141.73	187	705	578	502	372
35	HFD+LXN	29550	171.9	216	751	751	751	581
36	HFD+LXN	26958.75	164.19	212	713	620	681	624
37	HFD+HXN	20497.5	143.17	322	733	751	615	619
38	HFD+HXN	22695	150.65	224	751	751	583	408
39	HFD+HXN	14730	121.37	213	398	602	514	313
40	HFD+HXN	20808.75	144.25	182	680	751	396	448
41	HFD+HXN	11347.5	106.52	388	536	680	633	447
42	HFD+HXN	24971.25	158.02	218	598	751	670	520
43	HFD+HXN	21131.25	145.37	224	736	589	530	516
44	HFD+HXN	16627.5	128.95	226	721	693	456	268
45	HFD+HXN	13717.5	117.12	207	314	480	500	397
46	HFD+HXN	19106.25	138.23	221	605	516	600	417
47	HFD+HXN	18997.5	137.83	259	675	751	598	336
48	HFD+HXN	16275	127.57	320	751	751	509	475
49	HFD+TXN	21817.5	147.71	256	745	751	651	380
51	HFD+TXN	11988.75	109.49	304	605	566	532	339
52	HFD+TXN	15457.5	124.33	212	576	566	464	326
53	HFD+TXN	20617.5	143.59	194	641	611	541	400
54	HFD+TXN	13162.5	114.73	293	535	627	534	377
55	HFD+TXN	15847.5	125.89	277	732	650	550	303
56	HFD+TXN	14820	121.74	258	633	631	458	385
57	HFD+TXN	5751.41	75.84	211	606	321	220	149
58	HFD+TXN	18273.75	135.18	281	548	751	594	477
59	HFD+TXN	23403.75	152.98	266	621	744	751	474
60	HFD+TXN	20606.25	143.55	201	663	600	573	371
