# Supplementary material for: Tetrahydroxanthohumol, a xanthohumol derivative, attenuates high-fat diet-induced hepatic steatosis by antagonizing PPARγ
Source: eLife. 2021 Jun 15;10:e66398. doi: 10.7554/eLife.66398 (PMC8205491; doi:10.7554/eLife.66398)
Supplement: Figure 2—source data 1. — This zip archive contains the following: (1) One Comma Separated Values file named ‘phenome_feeding.csv’ contains food intake and weight entries. (2) One Excel workbook named ‘2019TXN_repeated_measures_YZGB.xlsx’ contains repeated measures analyses. (3) The Jupyter Notebook contains scripts used for statistical analysis and generation of Figure 2. (4) Figure 2—figure supplement 1 folder. A Comma Separated Values file named ‘AUC2.csv’ phenotypic data directly pertaining to Figure 2—figure supplement 1. • A Comma Separated Values file named ‘fast.csv’ phenotypic data directly pertaining to Figure 2—figure supplement 1. A Jupyter Notebook file contains scripts used for statistical analysis and generation of Figure 2—figure supplement 1. A Comma Separated Values file named ‘GTT2.csv’ phenotypic data directly pertaining to Figure 2—figure supplement 1. A pdf file named ‘GTT.pdf’. [file elife-66398-fig2-data1.zip › Figure2/Figure 2-supplement 1/fast.csv]

ID	Treatment	glucose_plasma	insulin_plasma	HOMA
1	LFD	155.97	0.139	0.1204435
2	LFD	148.39	0.266	0.219287444
3	LFD	130.86	0.832	0.604864
4	LFD	91.59	0.195	0.0992225
5	LFD	118.92	0.242	0.159881333
6	LFD	154.21	0.282	0.241595667
7	LFD	155.44	0.534	0.461138667
8	LFD	114.43	0.031	0.019707389
9	LFD	204.09	0.059	0.066896167
10	LFD	129.27	0.042	0.030163
11	LFD	142.58	0.619	0.490316778
12	LFD	135.24	0.441	0.331338
13	HFD	150.63	2.176	1.820949333
14	HFD	118.2	0.108	0.07092
15	HFD	169.2	3.21	3.0174
16	HFD	160.75	1.837	1.640543056
17	HFD	134.15	1.254	0.934578333
18	HFD	178.4	2.592	2.56896
19	HFD	146.87	2.223	1.8138445
20	HFD	159.72	1.045	0.927263333
21	HFD	144.22	1.443	1.156163667
22	HFD	174.57	2.319	2.2490435
23	HFD	188.68	1.07	1.121597778
24	HFD	157.39	3.853	3.369020389
25	HFD+LXN	161.54	1.033	0.927060111
26	HFD+LXN	145.08	1.392	1.121952
27	HFD+LXN	127.16	1.596	1.127485333
28	HFD+LXN	110.64	1.428	0.877744
29	HFD+LXN	143.52	1.156	0.921717333
30	HFD+LXN	158.48	2.711	2.386884889
31	HFD+LXN	130.58	2.577	1.869470333
32	HFD+LXN	155.99	1.676	1.452440222
33	HFD+LXN	137.12	4.714	3.591020444
34	HFD+LXN	181.09	2.382	2.396424333
35	HFD+LXN	150.27	1.5	1.25225
36	HFD+LXN	152.52	0.808	0.684645333
37	HFD+HXN	139.21	1.469	1.136108278
38	HFD+HXN	119.33	0.376	0.249267111
39	HFD+HXN	166.51	1.484	1.372782444
40	HFD+HXN	134.09	0.581	0.432812722
41	HFD+HXN	143.81	3.098	2.475129889
42	HFD+HXN	186.37	2.505	2.593649167
43	HFD+HXN	155.72	0.81	0.70074
44	HFD+HXN	159.88	0.606	0.538262667
45	HFD+HXN	130.05	1.15	0.830875
46	HFD+HXN	172.22	0.502	0.480302444
47	HFD+HXN	153.58	2.654	2.264451778
48	HFD+HXN	152.66	1.097	0.930377889
49	HFD+TXN	139.11	0.198	0.153021
51	HFD+TXN	132.47	1.812	1.333531333
52	HFD+TXN	155.68	0.261	0.225736
53	HFD+TXN	150.08	2.451	2.043589333
54	HFD+TXN	168.95	0.285	0.267504167
55	HFD+TXN	168.53	0.366	0.342677667
56	HFD+TXN	156.39	0.293	0.254568167
57	HFD+TXN	134.08	1.879	1.399646222
58	HFD+TXN	141.68	0.789	0.621030667
59	HFD+TXN	156.7	0.388	0.337775556
60	HFD+TXN	166.78	0.231	0.214034333
