# Supplementary material for: Tetrahydroxanthohumol, a xanthohumol derivative, attenuates high-fat diet-induced hepatic steatosis by antagonizing PPARγ
Source: eLife. 2021 Jun 15;10:e66398. doi: 10.7554/eLife.66398 (PMC8205491; doi:10.7554/eLife.66398)
Supplement: Figure 2—source data 1. — This zip archive contains the following: (1) One Comma Separated Values file named ‘phenome_feeding.csv’ contains food intake and weight entries. (2) One Excel workbook named ‘2019TXN_repeated_measures_YZGB.xlsx’ contains repeated measures analyses. (3) The Jupyter Notebook contains scripts used for statistical analysis and generation of Figure 2. (4) Figure 2—figure supplement 1 folder. A Comma Separated Values file named ‘AUC2.csv’ phenotypic data directly pertaining to Figure 2—figure supplement 1. • A Comma Separated Values file named ‘fast.csv’ phenotypic data directly pertaining to Figure 2—figure supplement 1. A Jupyter Notebook file contains scripts used for statistical analysis and generation of Figure 2—figure supplement 1. A Comma Separated Values file named ‘GTT2.csv’ phenotypic data directly pertaining to Figure 2—figure supplement 1. A pdf file named ‘GTT.pdf’. [file elife-66398-fig2-data1.zip › Figure2/Figure 2-supplement 1/figureS1.ipynb]

# %% [code]
#Week 9: 2g/kg IPGTT (5hr fasting, pet glucometer)

# %% [code]
suppressPackageStartupMessages(library(ggplot2))
suppressPackageStartupMessages(library(ggpubr))
suppressPackageStartupMessages(library(lsmeans))
suppressPackageStartupMessages(library(patchwork))
suppressPackageStartupMessages(library(export))

# %% [code]
theme_set(theme_bw())

# %% [code]
theme_legend = function(){
	theme(axis.title.y = element_text(size = 15, 
	margin = margin(t=0, r=5, b=0, l=5)),
	axis.text.y = element_text(size = 16),
	axis.text.x = element_text(size = 16),
	axis.title.x = element_text(size = 15,
                               margin = margin(t=10, r=5, b=0, l=0)),
    plot.title = element_text(size = 15, face = "bold"),
	legend.title = element_text(colour = "white"),
	legend.text = element_text(size = 16),
	legend.position = "none",
	plot.margin = unit(c(0.5,0.5,0,0.5), "cm"),
	panel.grid = element_blank())
}

# %% [code]
theme_legend2 = function(){
	theme(axis.title.y = element_text(size = 15, 
	margin = margin(t=0, r=5, b=0, l=5)),
	axis.text.y = element_text(size = 16),
	axis.text.x = element_text(size = 16),
	axis.title.x = element_text(size = 15,
                               margin = margin(t=10, r=5, b=0, l=0)),
    plot.title = element_text(size = 15, face = "bold"),
	legend.title = element_text(colour = "white"),
	legend.text = element_text(size = 16),
	legend.position = "right",
	plot.margin = unit(c(0.5,0.5,0,0.5), "cm"),
	panel.grid = element_blank())
}

# %% [code]
Contrasts <- list(
    'LFD vs HFD' = c(1, 0, 0, 0, -1),
    'LXN vs HFD' = c(1, -1, 0, 0, 0),
    'HXN vs HFD' = c(1, 0, -1, 0, 0),
    'TXN vs HFD' = c(1, 0, 0, -1, 0))

# %% [code]
mycolor <- c("#0080ff", "#ffa500", "red", "darkgreen", "black")
mycolor_alpha <- c("#8AB5F9", "#F8CB89", "#F08581", "#87A57E", "#797979")
lines <- c("dashed", "solid", "solid", "solid", "solid")
shapes <- c(1, 24, 4, 15, 25)

# %% [code]
GTT2 <- read.csv(file = "GTT2.csv", as.is = TRUE)
AUC2 <- read.csv(file = "AUC2.csv", as.is = TRUE)
fasting <- read.csv(file = "fast.csv", as.is = TRUE)

# %% [code]
GTT2$vars <- factor(GTT2$treatment, levels = c("HFD", "HFD+LXN", "HFD+HXN", "HFD+TXN", "LFD"))
AUC2$vars <- factor(AUC2$treatment, levels = c("HFD", "HFD+LXN", "HFD+HXN", "HFD+TXN", "LFD"))
fasting$vars <- factor(fasting$Treatment, levels = c("HFD", "HFD+LXN", "HFD+HXN", "HFD+TXN", "LFD"))

# %% [code]
names(fasting)

# %% [code]
glucose <- ggplot(data = fasting, aes(x = vars, y = glucose_plasma, fill = vars)) +
	stat_boxplot(geom = 'errorbar', linetype = 1, width = 0.2) +
	geom_boxplot(outlier.shape = NA) +
	scale_fill_manual(values = mycolor_alpha) +
	geom_jitter(shape = 20, size = 3, width = 0.2, height = 0.1) +
    labs(x="",y="mg/dL",title="C. Week 16 Fasting glucose") +
	theme_legend()

label.df <- data.frame(vars = c("LFD"),
                       glucose_plasma = c(160))

glucose <- glucose + geom_text(data = label.df, label = c("*"), color = 'red', size = 8)

# %% [code]
insulin <- ggplot(data = fasting, aes(x = vars, y = insulin_plasma, fill = vars)) +
	stat_boxplot(geom = 'errorbar', linetype = 1, width = 0.2) +
	geom_boxplot(outlier.shape = NA) +
	scale_fill_manual(values = mycolor_alpha) +
	geom_jitter(shape = 20, size = 3, width = 0.2, height = 0.1) +
    labs(x="",y="ng/mL",title="D. Week 16 Fasting insulin") +
	theme_legend()

label.df <- data.frame(vars = c("LFD", "HFD+TXN"),
                       insulin_plasma = c(2,3))

insulin <- insulin + geom_text(data = label.df, label = c("***", "**"), color = 'red', size = 8)

# %% [code]
homa <- ggplot(data = fasting, aes(x = vars, y = HOMA, fill = vars)) +
	stat_boxplot(geom = 'errorbar', linetype = 1, width = 0.2) +
	geom_boxplot(outlier.shape = NA) +
	scale_fill_manual(values = mycolor_alpha) +
	geom_jitter(shape = 20, size = 3, width = 0.2, height = 0.1) +
    labs(x="",y="",title="E. Week 16 HOMA-IR") +
	theme_legend()

label.df <- data.frame(vars = c("LFD", "HFD+HXN", "HFD+TXN"),
                       HOMA = c(1,3,2.3))

homa <- homa + geom_text(data = label.df, label = c("***", "0.07", "**"), color = 'red', size = 8)

# %% [code]
options(repr.plot.width = 10, repr.plot.height = 6, repr.plot.res = 150)

# %% [code]
l2 <- ggline(GTT2, x = "timepoint", y = "glucose", group = "vars",
           add = "mean_ci", color = "vars", palette = mycolor,
           ylab = "Circulating Glucose (mg/dL)", xlab = "Time (min)",
           linetype = "vars", shape = "vars", point.size = 1.5) + theme_legend() 

# %% [code]
l2 <- l2 + scale_shape_manual(values = shapes) +
           scale_linetype_manual(values=lines) + 
           ggtitle("A. Week 9 GTT") +
           scale_x_continuous(breaks = c(0, 15, 30, 60, 120), expand = c(0,0)) +
           scale_y_continuous(expand = c(0,0), limits = c(0, 800))

# %% [code]
l2

# %% [code]
bar2 <- ggplot(data = AUC2, aes(x = vars, y = AUC_tot, fill = vars)) +
           stat_summary(geom = "bar", fun = mean, position = "dodge") +
           stat_summary(geom = "errorbar", fun.data = mean_se, position = "dodge", width = 0.3)+
           scale_fill_manual(values = mycolor) +
           xlab("") + ylab("mg/dL x min") +
           ggtitle("B. Baseline-Adjusted AUC") + theme_legend()

# %% [code]
label.df <- data.frame(vars = c("LFD", "HFD+HXN", "HFD+TXN"),
                       AUC_tot = c(10000, 21000, 20000))

bar2 <- bar2 + geom_text(data = label.df, label = c("***", "0.067", "**"), color = 'red', size = 8)

# %% [code]
options(repr.plot.width = 10, repr.plot.height = 6, repr.plot.res = 150)
bar2

# %% [code]
options(repr.plot.width = 20, repr.plot.height = 10, repr.plot.res = 150)
(GTT <- ((l2 + bar2 + plot_spacer()) / (glucose + insulin + homa)) + plot_layout(nrow = 2))

# %% [code]
graph2pdf(GTT, 'GTT.pdf', width = 22, height = 10)

# %% [code]
model <- lm(glucose_plasma ~ vars, data = fasting)
leastsquare <- lsmeans(model, "vars")
contrast(leastsquare, Contrasts, adjust = "none")

# %% [code]
model <- lm(insulin_plasma ~ vars, data = fasting)
leastsquare <- lsmeans(model, "vars")
contrast(leastsquare, Contrasts, adjust = "none")

# %% [code]
model <- lm(HOMA ~ vars, data = fasting)
leastsquare <- lsmeans(model, "vars")
contrast(leastsquare, Contrasts, adjust = "none")

# %% [code]
for (i in 4:9){
        outcome2 = colnames(AUC2)[i]
        model2 <- lm(get(outcome2) ~ vars, data=AUC2)
        leastsquare2 <- lsmeans(model2, "vars")
        output2 <- contrast(leastsquare2, Contrasts, adjust = "none")
        print(colnames(AUC2)[i])
        print(output2)}

# %% [code]
