# Supplementary material for: Tetrahydroxanthohumol, a xanthohumol derivative, attenuates high-fat diet-induced hepatic steatosis by antagonizing PPARγ
Source: eLife. 2021 Jun 15;10:e66398. doi: 10.7554/eLife.66398 (PMC8205491; doi:10.7554/eLife.66398)
Supplement: Figure 2—source data 1. — This zip archive contains the following: (1) One Comma Separated Values file named ‘phenome_feeding.csv’ contains food intake and weight entries. (2) One Excel workbook named ‘2019TXN_repeated_measures_YZGB.xlsx’ contains repeated measures analyses. (3) The Jupyter Notebook contains scripts used for statistical analysis and generation of Figure 2. (4) Figure 2—figure supplement 1 folder. A Comma Separated Values file named ‘AUC2.csv’ phenotypic data directly pertaining to Figure 2—figure supplement 1. • A Comma Separated Values file named ‘fast.csv’ phenotypic data directly pertaining to Figure 2—figure supplement 1. A Jupyter Notebook file contains scripts used for statistical analysis and generation of Figure 2—figure supplement 1. A Comma Separated Values file named ‘GTT2.csv’ phenotypic data directly pertaining to Figure 2—figure supplement 1. A pdf file named ‘GTT.pdf’. [file elife-66398-fig2-data1.zip › Figure2/Figure 2-supplement 1/GTT2.csv]

id	treatment	glucose	timepoint
1	LFD	160	0
2	LFD	161	0
3	LFD	153	0
4	LFD	115	0
5	LFD	238	0
6	LFD	272	0
7	LFD	242	0
8	LFD	148	0
9	LFD	242	0
10	LFD	183	0
11	LFD	196	0
12	LFD	211	0
13	HFD	377	0
14	HFD	239	0
15	HFD	231	0
16	HFD	248	0
17	HFD	260	0
18	HFD	211	0
19	HFD	210	0
20	HFD	248	0
21	HFD	249	0
22	HFD	264	0
23	HFD	301	0
24	HFD	185	0
25	HFD+LXN	192	0
26	HFD+LXN	271	0
27	HFD+LXN	318	0
28	HFD+LXN	282	0
29	HFD+LXN	332	0
30	HFD+LXN	312	0
31	HFD+LXN	218	0
32	HFD+LXN	231	0
33	HFD+LXN	412	0
34	HFD+LXN	187	0
35	HFD+LXN	216	0
36	HFD+LXN	212	0
37	HFD+HXN	322	0
38	HFD+HXN	224	0
39	HFD+HXN	213	0
40	HFD+HXN	182	0
41	HFD+HXN	388	0
42	HFD+HXN	218	0
43	HFD+HXN	224	0
44	HFD+HXN	226	0
45	HFD+HXN	207	0
46	HFD+HXN	221	0
47	HFD+HXN	259	0
48	HFD+HXN	320	0
49	HFD+TXN	256	0
51	HFD+TXN	304	0
52	HFD+TXN	212	0
53	HFD+TXN	194	0
54	HFD+TXN	293	0
55	HFD+TXN	277	0
56	HFD+TXN	258	0
57	HFD+TXN	211	0
58	HFD+TXN	281	0
59	HFD+TXN	266	0
60	HFD+TXN	201	0
1	LFD	535	15
2	LFD	585	15
3	LFD	392	15
4	LFD	346	15
5	LFD	450	15
6	LFD	540	15
7	LFD	432	15
8	LFD	631	15
9	LFD	604	15
10	LFD	452	15
11	LFD	502	15
12	LFD	411	15
13	HFD	751	15
14	HFD	751	15
15	HFD	531	15
16	HFD	625	15
17	HFD	448	15
18	HFD	552	15
19	HFD	501	15
20	HFD	751	15
21	HFD	751	15
22	HFD	568	15
23	HFD	751	15
24	HFD	558	15
25	HFD+LXN	554	15
26	HFD+LXN	528	15
27	HFD+LXN	751	15
28	HFD+LXN	740	15
29	HFD+LXN	619	15
30	HFD+LXN	587	15
31	HFD+LXN	690	15
32	HFD+LXN	638	15
33	HFD+LXN	733	15
34	HFD+LXN	705	15
35	HFD+LXN	751	15
36	HFD+LXN	713	15
37	HFD+HXN	733	15
38	HFD+HXN	751	15
39	HFD+HXN	398	15
40	HFD+HXN	680	15
41	HFD+HXN	536	15
42	HFD+HXN	598	15
43	HFD+HXN	736	15
44	HFD+HXN	721	15
45	HFD+HXN	314	15
46	HFD+HXN	605	15
47	HFD+HXN	675	15
48	HFD+HXN	751	15
49	HFD+TXN	745	15
51	HFD+TXN	605	15
52	HFD+TXN	576	15
53	HFD+TXN	641	15
54	HFD+TXN	535	15
55	HFD+TXN	732	15
56	HFD+TXN	633	15
57	HFD+TXN	606	15
58	HFD+TXN	548	15
59	HFD+TXN	621	15
60	HFD+TXN	663	15
1	LFD	416	30
2	LFD	438	30
3	LFD	326	30
4	LFD	328	30
5	LFD	619	30
6	LFD	414	30
7	LFD	451	30
8	LFD	242	30
9	LFD	523	30
10	LFD	456	30
11	LFD	304	30
12	LFD	337	30
13	HFD	751	30
14	HFD	657	30
15	HFD	642	30
16	HFD	662	30
17	HFD	751	30
18	HFD	751	30
19	HFD	751	30
20	HFD	751	30
21	HFD	598	30
22	HFD	640	30
23	HFD	737	30
24	HFD	751	30
25	HFD+LXN	532	30
26	HFD+LXN	656	30
27	HFD+LXN	751	30
28	HFD+LXN	751	30
29	HFD+LXN	561	30
30	HFD+LXN	696	30
31	HFD+LXN	607	30
32	HFD+LXN	634	30
33	HFD+LXN	751	30
34	HFD+LXN	578	30
35	HFD+LXN	751	30
36	HFD+LXN	620	30
37	HFD+HXN	751	30
38	HFD+HXN	751	30
39	HFD+HXN	602	30
40	HFD+HXN	751	30
41	HFD+HXN	680	30
42	HFD+HXN	751	30
43	HFD+HXN	589	30
44	HFD+HXN	693	30
45	HFD+HXN	480	30
46	HFD+HXN	516	30
47	HFD+HXN	751	30
48	HFD+HXN	751	30
49	HFD+TXN	751	30
51	HFD+TXN	566	30
52	HFD+TXN	566	30
53	HFD+TXN	611	30
54	HFD+TXN	627	30
55	HFD+TXN	650	30
56	HFD+TXN	631	30
57	HFD+TXN	321	30
58	HFD+TXN	751	30
59	HFD+TXN	744	30
60	HFD+TXN	600	30
1	LFD	282	60
2	LFD	418	60
3	LFD	330	60
4	LFD	195	60
5	LFD	281	60
6	LFD	501	60
7	LFD	354	60
8	LFD	209	60
9	LFD	342	60
10	LFD	258	60
11	LFD	245	60
12	LFD	232	60
13	HFD	751	60
14	HFD	637	60
15	HFD	511	60
16	HFD	497	60
17	HFD	751	60
18	HFD	551	60
19	HFD	751	60
20	HFD	715	60
21	HFD	473	60
22	HFD	618	60
23	HFD	694	60
24	HFD	751	60
25	HFD+LXN	472	60
26	HFD+LXN	751	60
27	HFD+LXN	739	60
28	HFD+LXN	751	60
29	HFD+LXN	544	60
30	HFD+LXN	607	60
31	HFD+LXN	589	60
32	HFD+LXN	628	60
33	HFD+LXN	712	60
34	HFD+LXN	502	60
35	HFD+LXN	751	60
36	HFD+LXN	681	60
37	HFD+HXN	615	60
38	HFD+HXN	583	60
39	HFD+HXN	514	60
40	HFD+HXN	396	60
41	HFD+HXN	633	60
42	HFD+HXN	670	60
43	HFD+HXN	530	60
44	HFD+HXN	456	60
45	HFD+HXN	500	60
46	HFD+HXN	600	60
47	HFD+HXN	598	60
48	HFD+HXN	509	60
49	HFD+TXN	651	60
51	HFD+TXN	532	60
52	HFD+TXN	464	60
53	HFD+TXN	541	60
54	HFD+TXN	534	60
55	HFD+TXN	550	60
56	HFD+TXN	458	60
57	HFD+TXN	220	60
58	HFD+TXN	594	60
59	HFD+TXN	751	60
60	HFD+TXN	573	60
1	LFD	228	120
2	LFD	269	120
3	LFD	214	120
4	LFD	291	120
5	LFD	288	120
6	LFD	199	120
7	LFD	266	120
8	LFD	165	120
9	LFD	236	120
10	LFD	194	120
11	LFD	225	120
12	LFD	211	120
13	HFD	751	120
14	HFD	482	120
15	HFD	493	120
16	HFD	468	120
17	HFD	444	120
18	HFD	474	120
19	HFD	431	120
20	HFD	637	120
21	HFD	470	120
22	HFD	460	120
23	HFD	483	120
24	HFD	455	120
25	HFD+LXN	365	120
26	HFD+LXN	634	120
27	HFD+LXN	583	120
28	HFD+LXN	654	120
29	HFD+LXN	519	120
30	HFD+LXN	411	120
31	HFD+LXN	415	120
32	HFD+LXN	581	120
33	HFD+LXN	475	120
34	HFD+LXN	372	120
35	HFD+LXN	581	120
36	HFD+LXN	624	120
37	HFD+HXN	619	120
38	HFD+HXN	408	120
39	HFD+HXN	313	120
40	HFD+HXN	448	120
41	HFD+HXN	447	120
42	HFD+HXN	520	120
43	HFD+HXN	516	120
44	HFD+HXN	268	120
45	HFD+HXN	397	120
46	HFD+HXN	417	120
47	HFD+HXN	336	120
48	HFD+HXN	475	120
49	HFD+TXN	380	120
51	HFD+TXN	339	120
52	HFD+TXN	326	120
53	HFD+TXN	400	120
54	HFD+TXN	377	120
55	HFD+TXN	303	120
56	HFD+TXN	385	120
57	HFD+TXN	149	120
58	HFD+TXN	477	120
59	HFD+TXN	474	120
60	HFD+TXN	371	120
