# Supplementary material for: Tetrahydroxanthohumol, a xanthohumol derivative, attenuates high-fat diet-induced hepatic steatosis by antagonizing PPARγ
Source: eLife. 2021 Jun 15;10:e66398. doi: 10.7554/eLife.66398 (PMC8205491; doi:10.7554/eLife.66398)
Supplement: Figure 3—source data 1. — This zip archive contains the following: (1) One Comma Separated Values file named ‘metabolicGasExchange.csv’ contains metabolic cage gas exchange data. (2) One Comma Separated Values file named ‘fig3_table.csv’ contains phenotypic data directly pertaining to Figure 3. (3) One Comma Separated Values file named ‘fig3_stat_corrected.csv’ contains corrected metabolic cage gas exchange data directly pertaining to Figure 3. (4) A Jupyter Notebook file contains scripts used for statistical analysis and generation of Figure 3. (5) An R script file ‘ggplotRegression.R’. (6) A folder named ‘Figure 3—figure supplement 1’ containing Figure 3—figure supplement 1. (a) One Comma Separated Values file named ‘metabolicGasExchange.csv’ contains metabolic cage gas exchange data. (b) One Comma Separated Values file named ‘supplement1Table.csv’ contains phenotypic data directly pertaining to Figure 3—figure supplement 1. (c) An R script file “ggplotRegression.R. (d) A Jupyter Notebook file contains scripts used for statistical analysis and generation of Figure 3—figure supplement 1. (7) A folder named ‘Fig3Sup2’ containing Figure 3—figure supplement 2. (a) One Comma Separated Values file named ‘supplement2Table.csv’ contains phenotypic data directly pertaining to Figure 3—figure supplement 2. (b) An R script file ggplotRegression.R. (c) A Jupyter Notebook file contains scripts used for statistical analysis and generation of Figure 3—figure supplement 2. [file elife-66398-fig3-data1.zip]

Archive with 34 entries (27 files):
- Figure3/
- Figure3/.ipynb_checkpoints/
- Figure3/.virtual_documents/
- Figure3/fig3_stat_corrected.csv
- Figure3/fig3_table.csv
- __MACOSX/Figure3/._fig3_table.csv
- Figure3/Fig3Sup1/
- Figure3/Fig3Sup2/
- Figure3/figure3.ipynb
- __MACOSX/Figure3/._figure3.ipynb
- Figure3/Figure3.pdf
- Figure3/ggplotRegression.R
- __MACOSX/Figure3/._ggplotRegression.R
- Figure3/metabolicGasExchange.csv
- __MACOSX/Figure3/._metabolicGasExchange.csv
- Figure3/.ipynb_checkpoints/figure2-checkpoint.ipynb
- Figure3/.ipynb_checkpoints/figure3-checkpoint.ipynb
- Figure3/Fig3Sup1/fig3Sup1.docx
- Figure3/Fig3Sup1/fig3Sup1.ipynb
- Figure3/Fig3Sup1/fig3Sup1.pdf
- __MACOSX/Figure3/Fig3Sup1/._fig3Sup1.pdf
- Figure3/Fig3Sup1/ggplotRegression.R
- Figure3/Fig3Sup1/metabolicGasExchange.csv
- Figure3/Fig3Sup1/supplement1Table.csv
- Figure3/Fig3Sup2/.ipynb_checkpoints/
- Figure3/Fig3Sup2/.virtual_documents/
- Figure3/Fig3Sup2/fig3Sup2.ipynb
- __MACOSX/Figure3/Fig3Sup2/._fig3Sup2.ipynb
- Figure3/Fig3Sup2/ggplotRegression.R
- __MACOSX/Figure3/Fig3Sup2/._ggplotRegression.R
- Figure3/Fig3Sup2/supplement2Table.csv
- __MACOSX/Figure3/Fig3Sup2/._supplement2Table.csv
- Figure3/Fig3Sup2/.ipynb_checkpoints/fig2_table3-checkpoint.csv
- Figure3/Fig3Sup2/.ipynb_checkpoints/fig3Sup2-checkpoint.ipynb
