# Supplementary material for: Tetrahydroxanthohumol, a xanthohumol derivative, attenuates high-fat diet-induced hepatic steatosis by antagonizing PPARγ
Source: eLife. 2021 Jun 15;10:e66398. doi: 10.7554/eLife.66398 (PMC8205491; doi:10.7554/eLife.66398)
Supplement: Figure 3—source data 1. — This zip archive contains the following: (1) One Comma Separated Values file named ‘metabolicGasExchange.csv’ contains metabolic cage gas exchange data. (2) One Comma Separated Values file named ‘fig3_table.csv’ contains phenotypic data directly pertaining to Figure 3. (3) One Comma Separated Values file named ‘fig3_stat_corrected.csv’ contains corrected metabolic cage gas exchange data directly pertaining to Figure 3. (4) A Jupyter Notebook file contains scripts used for statistical analysis and generation of Figure 3. (5) An R script file ‘ggplotRegression.R’. (6) A folder named ‘Figure 3—figure supplement 1’ containing Figure 3—figure supplement 1. (a) One Comma Separated Values file named ‘metabolicGasExchange.csv’ contains metabolic cage gas exchange data. (b) One Comma Separated Values file named ‘supplement1Table.csv’ contains phenotypic data directly pertaining to Figure 3—figure supplement 1. (c) An R script file “ggplotRegression.R. (d) A Jupyter Notebook file contains scripts used for statistical analysis and generation of Figure 3—figure supplement 1. (7) A folder named ‘Fig3Sup2’ containing Figure 3—figure supplement 2. (a) One Comma Separated Values file named ‘supplement2Table.csv’ contains phenotypic data directly pertaining to Figure 3—figure supplement 2. (b) An R script file ggplotRegression.R. (c) A Jupyter Notebook file contains scripts used for statistical analysis and generation of Figure 3—figure supplement 2. [file elife-66398-fig3-data1.zip › Figure3/fig3_stat_corrected.csv]

Time	Diet	Cycle	MouseID	EE	VO2	VCO2	VH2O	RER
Cycle1:06:00-07:00	LFD	light	1	0.5404855	1.817773	1.667495	0.07543786	0.9165888
Cycle1:07:00-08:00	LFD	light	1	0.4461322	1.506156	1.356034	0.09581117	0.8918554
Cycle1:08:00-09:00	LFD	light	1	0.3800183	1.302917	1.083944	0.06242484	0.8325571
Cycle1:09:00-10:00	LFD	light	1	0.5073735	1.732713	1.471611	0.07426177	0.8477622
Cycle1:10:00-11:00	LFD	light	1	0.4239801	1.468392	1.156785	0.08923397	0.7837234
Cycle1:11:00-12:00	LFD	light	1	0.3796648	1.319942	1.017954	0.0723471	0.7704386
Cycle1:12:00-13:00	LFD	light	1	0.4635386	1.603752	1.270573	0.09256124	0.7843315
Cycle1:13:00-14:00	LFD	light	1	0.37745	1.315273	1.001215	0.07406832	0.7616016
Cycle1:14:00-15:00	LFD	light	1	0.4710062	1.614117	1.346176	0.07159519	0.8243195
Cycle1:15:00-16:00	LFD	light	1	0.4087729	1.401566	1.165741	0.06055778	0.8258155
Cycle1:16:00-17:00	LFD	light	1	0.3715183	1.291195	0.9976243	0.03288737	0.7720157
Cycle1:17:00-18:00	LFD	light	1	0.4813438	1.650779	1.371316	0.05156275	0.82619
Cycle1:18:00-19:00	LFD	dark	1	0.5353609	1.817953	1.589628	0.09043244	0.8624376
Cycle1:19:00-20:00	LFD	dark	1	0.5892181	1.984113	1.809144	0.1150404	0.9117283
Cycle1:20:00-21:00	LFD	dark	1	0.6591882	2.196814	2.105628	0.1704257	0.9581437
Cycle1:21:00-22:00	LFD	dark	1	0.4444922	1.480904	1.421303	0.120285	0.9601175
Cycle1:22:00-23:00	LFD	dark	1	0.5963768	1.98279	1.921732	0.1542778	0.9685022
Cycle1:23:00-00:00	LFD	dark	1	0.5019255	1.672623	1.603634	0.1478178	0.9587515
Cycle1:00:00-01:00	LFD	dark	1	0.5292172	1.759096	1.706771	0.1283047	0.9684597
Cycle1:01:00-02:00	LFD	dark	1	0.4987384	1.665931	1.579452	0.151159	0.9443602
Cycle1:02:00-03:00	LFD	dark	1	0.5281212	1.774943	1.63379	0.1397587	0.9160435
Cycle1:03:00-04:00	LFD	dark	1	0.4509317	1.53063	1.341154	0.1427102	0.8773801
Cycle1:04:00-05:00	LFD	dark	1	0.514691	1.734041	1.577149	0.1057428	0.8996432
Cycle1:05:00-06:00	LFD	dark	1	0.6188934	2.085974	1.893371	0.1745558	0.9079875
Cycle2:06:00-07:00	LFD	light	1	0.549683	1.845768	1.70634	0.1856611	0.9227973
Cycle2:07:00-08:00	LFD	light	1	0.4225588	1.431269	1.267645	0.1473144	0.8836257
Cycle2:08:00-09:00	LFD	light	1	0.3947555	1.35654	1.114949	0.1054209	0.8227895
Cycle2:09:00-10:00	LFD	light	1	0.4766814	1.637149	1.349625	0.1029995	0.8219852
Cycle2:10:00-11:00	LFD	light	1	0.4137226	1.44026	1.102453	0.1088607	0.7636578
Cycle2:11:00-12:00	LFD	light	1	0.3705659	1.290059	0.9873187	0.06801465	0.7640285
Cycle2:12:00-13:00	LFD	light	1	0.4023063	1.398343	1.079778	0.07617474	0.7699028
Cycle2:13:00-14:00	LFD	light	1	0.4441337	1.510648	1.309914	0.07760702	0.8677846
Cycle2:14:00-15:00	LFD	light	1	0.3685326	1.270038	1.02802	0.0593676	0.8099151
Cycle2:15:00-16:00	LFD	light	1	0.4846586	1.648266	1.430225	0.09759893	0.8642995
Cycle2:16:00-17:00	LFD	light	1	0.3990591	1.333211	1.262929	0.09688473	0.948446
Cycle2:17:00-18:00	LFD	light	1	0.4581664	1.531106	1.448481	0.08476759	0.9428396
Cycle2:18:00-19:00	LFD	dark	1	0.5248145	1.743603	1.695634	0.08283847	0.9712111
Cycle2:19:00-20:00	LFD	dark	1	0.5520928	1.832569	1.789686	0.1441726	0.9765983
Cycle2:20:00-21:00	LFD	dark	1	0.5942685	1.971255	1.931067	0.1526003	0.9794487
Cycle2:21:00-22:00	LFD	dark	1	0.5074228	1.68844	1.630112	0.1649616	0.9641873
Cycle2:22:00-23:00	LFD	dark	1	0.6057295	2.020154	1.929534	0.1871638	0.9557649
Cycle2:23:00-00:00	LFD	dark	1	0.486238	1.632877	1.508861	0.1659701	0.9237143
Cycle2:00:00-01:00	LFD	dark	1	0.5513712	1.842901	1.741997	0.193366	0.9427133
Cycle2:01:00-02:00	LFD	dark	1	0.5696744	1.896983	1.825102	0.18955	0.9624562
Cycle2:02:00-03:00	LFD	dark	1	0.4677895	1.580278	1.418278	0.1560913	0.8963016
Cycle2:03:00-04:00	LFD	dark	1	0.5232695	1.767219	1.5882	0.1466005	0.897498
Cycle2:04:00-05:00	LFD	dark	1	0.5620762	1.887696	1.743696	0.1672964	0.922326
Cycle2:05:00-06:00	LFD	dark	1	0.5882918	1.980931	1.806521	0.2014724	0.9106881
Cycle1:06:00-07:00	LFD	light	2	0.4162523	1.412443	1.239694	0.06613597	0.8685038
Cycle1:07:00-08:00	LFD	light	2	0.4499131	1.504991	1.417162	0.1116245	0.9395481
Cycle1:08:00-09:00	LFD	light	2	0.3401973	1.167984	0.964674	0.08057046	0.8247083
Cycle1:09:00-10:00	LFD	light	2	0.4322419	1.478665	1.244676	0.09130239	0.838974
Cycle1:10:00-11:00	LFD	light	2	0.3434796	1.194355	0.9201704	0.08149747	0.7714385
Cycle1:11:00-12:00	LFD	light	2	0.4120136	1.430231	1.112436	0.08078492	0.7780613
Cycle1:12:00-13:00	LFD	light	2	0.3556271	1.244063	0.9260989	0.08905178	0.7447987
Cycle1:13:00-14:00	LFD	light	2	0.4073854	1.40183	1.143892	0.07957679	0.8084235
Cycle1:14:00-15:00	LFD	light	2	0.3925246	1.312834	1.237068	0.07967968	0.940649
Cycle1:15:00-16:00	LFD	light	2	0.4007313	1.35137	1.223423	0.057367	0.9045632
Cycle1:16:00-17:00	LFD	light	2	0.3475156	1.172543	1.05871	0.04437941	0.9022021
Cycle1:17:00-18:00	LFD	light	2	0.4114759	1.382796	1.273358	0.04029862	0.9133974
Cycle1:18:00-19:00	LFD	dark	2	0.4935499	1.6671	1.497099	0.08408663	0.8912792
Cycle1:19:00-20:00	LFD	dark	2	0.533064	1.795991	1.633272	0.1080648	0.9070122
Cycle1:20:00-21:00	LFD	dark	2	0.5421909	1.83132	1.64492	0.1698348	0.8975406
Cycle1:21:00-22:00	LFD	dark	2	0.4768354	1.611283	1.444115	0.1449292	0.8877375
Cycle1:22:00-23:00	LFD	dark	2	0.5068833	1.713912	1.531219	0.1513019	0.8899507
Cycle1:23:00-00:00	LFD	dark	2	0.5262147	1.799155	1.518783	0.1883659	0.8429758
Cycle1:00:00-01:00	LFD	dark	2	0.4066004	1.408242	1.109216	0.1229065	0.7833641
Cycle1:01:00-02:00	LFD	dark	2	0.4421706	1.50534	1.299246	0.1193854	0.8561041
Cycle1:02:00-03:00	LFD	dark	2	0.4397755	1.513504	1.234063	0.09903239	0.8052512
Cycle1:03:00-04:00	LFD	dark	2	0.5525102	1.873611	1.649729	0.1536493	0.8814162
Cycle1:04:00-05:00	LFD	dark	2	0.4896087	1.667938	1.43472	0.1117496	0.8584056
Cycle1:05:00-06:00	LFD	dark	2	0.5424553	1.835233	1.634964	0.1515691	0.8909533
Cycle2:06:00-07:00	LFD	light	2	0.408338	1.374006	1.257393	0.1365717	0.9110761
Cycle2:07:00-08:00	LFD	light	2	0.3817982	1.303479	1.108765	0.09389933	0.8462195
Cycle2:08:00-09:00	LFD	light	2	0.3677694	1.253377	1.075886	0.09795023	0.8569289
Cycle2:09:00-10:00	LFD	light	2	0.3571931	1.224253	1.020287	0.07932196	0.8303823
Cycle2:10:00-11:00	LFD	light	2	0.4102196	1.398705	1.197735	0.09219247	0.8543976
Cycle2:11:00-12:00	LFD	light	2	0.335143	1.1548	0.935488	0.0540986	0.8106192
Cycle2:12:00-13:00	LFD	light	2	0.4140197	1.414739	1.197869	0.07337524	0.8421402
Cycle2:13:00-14:00	LFD	light	2	0.330682	1.139412	0.9230949	0.04774365	0.8118858
Cycle2:14:00-15:00	LFD	light	2	0.3841588	1.319662	1.086671	0.0523862	0.8221925
Cycle2:15:00-16:00	LFD	light	2	0.3348047	1.164994	0.8940653	0.0704079	0.7678629
Cycle2:16:00-17:00	LFD	light	2	0.4273243	1.447474	1.281716	0.09896977	0.886515
Cycle2:17:00-18:00	LFD	light	2	0.395434	1.340301	1.183039	0.07127069	0.8764042
Cycle2:18:00-19:00	LFD	dark	2	0.4642372	1.544422	1.492513	0.07039373	0.9605142
Cycle2:19:00-20:00	LFD	dark	2	0.5994739	1.996629	1.919091	0.1384761	0.959962
Cycle2:20:00-21:00	LFD	dark	2	0.4834372	1.614809	1.531036	0.152146	0.9455627
Cycle2:21:00-22:00	LFD	dark	2	0.5480227	1.835571	1.717654	0.1846152	0.9336677
Cycle2:22:00-23:00	LFD	dark	2	0.4616828	1.571141	1.358814	0.1531235	0.8616827
Cycle2:23:00-00:00	LFD	dark	2	0.5836798	1.965526	1.791915	0.1845903	0.9124138
Cycle2:00:00-01:00	LFD	dark	2	0.5166316	1.737725	1.593267	0.1974354	0.9142716
Cycle2:01:00-02:00	LFD	dark	2	0.4731386	1.601809	1.422166	0.1695821	0.8864825
Cycle2:02:00-03:00	LFD	dark	2	0.4791498	1.628086	1.419118	0.1791535	0.8661996
Cycle2:03:00-04:00	LFD	dark	2	0.4575368	1.541357	1.402462	0.1527036	0.9074424
Cycle2:04:00-05:00	LFD	dark	2	0.4847412	1.630657	1.494214	0.1616775	0.9105472
Cycle2:05:00-06:00	LFD	dark	2	0.5160585	1.733787	1.598663	0.1514625	0.9194565
Cycle1:06:00-07:00	LFD	light	3	0.5541348	1.906263	1.557864	0.1601422	0.8118327
Cycle1:07:00-08:00	LFD	light	3	0.4696676	1.638268	1.239946	0.1048124	0.754256
Cycle1:08:00-09:00	LFD	light	3	0.4245684	1.487504	1.097547	0.1041309	0.7385018
Cycle1:09:00-10:00	LFD	light	3	0.5094866	1.774328	1.355169	0.09699934	0.7625054
Cycle1:10:00-11:00	LFD	light	3	0.4334089	1.514863	1.133279	0.0885554	0.748482
Cycle1:11:00-12:00	LFD	light	3	0.4951507	1.723062	1.321813	0.08514132	0.7617956
Cycle1:12:00-13:00	LFD	light	3	0.4202379	1.466833	1.105947	0.07292686	0.7539986
Cycle1:13:00-14:00	LFD	light	3	0.5662937	1.950396	1.583833	0.06371381	0.8033212
Cycle1:14:00-15:00	LFD	light	3	0.4564891	1.586765	1.224875	0.08759769	0.7691565
Cycle1:15:00-16:00	LFD	light	3	0.5006615	1.720272	1.414796	0.02851467	0.8185109
Cycle1:16:00-17:00	LFD	light	3	0.4500937	1.578877	1.156607	0.110465	0.7326466
Cycle1:17:00-18:00	LFD	light	3	0.5262403	1.816397	1.457732	0.08841103	0.7970958
Cycle1:18:00-19:00	LFD	dark	3	0.6376126	2.170006	1.876024	0.09846457	0.8502257
Cycle1:19:00-20:00	LFD	dark	3	0.7069516	2.355145	2.261211	0.1221055	0.9591968
Cycle1:20:00-21:00	LFD	dark	3	0.614995	2.056739	1.938795	0.1461972	0.9404378
Cycle1:21:00-22:00	LFD	dark	3	0.6282733	2.11162	1.943334	0.1452282	0.9158986
Cycle1:22:00-23:00	LFD	dark	3	0.5955211	2.002698	1.837902	0.1714454	0.913475
Cycle1:23:00-00:00	LFD	dark	3	0.5210666	1.783864	1.495693	0.139844	0.8378829
Cycle1:00:00-01:00	LFD	dark	3	0.6483014	2.191761	1.959577	0.1672944	0.8849654
Cycle1:01:00-02:00	LFD	dark	3	0.5156827	1.741642	1.565008	0.1340524	0.8976978
Cycle1:02:00-03:00	LFD	dark	3	0.5173562	1.757752	1.532823	0.1346647	0.871353
Cycle1:03:00-04:00	LFD	dark	3	0.5584605	1.889792	1.68174	0.1304977	0.8890502
Cycle1:04:00-05:00	LFD	dark	3	0.7874516	2.661017	2.384382	0.1528787	0.8957099
Cycle1:05:00-06:00	LFD	dark	3	0.7062481	2.388773	2.130785	0.1655274	0.8934823
Cycle2:06:00-07:00	LFD	light	3	0.5643142	1.911799	1.691535	0.1509679	0.8802997
Cycle2:07:00-08:00	LFD	light	3	0.4468359	1.542051	1.238735	0.1051084	0.8024141
Cycle2:08:00-09:00	LFD	light	3	0.5408177	1.858113	1.528756	0.1021689	0.8138229
Cycle2:09:00-10:00	LFD	light	3	0.453132	1.558149	1.276253	0.106594	0.8183078
Cycle2:10:00-11:00	LFD	light	3	0.4969632	1.727112	1.334694	0.1004789	0.7715757
Cycle2:11:00-12:00	LFD	light	3	0.5112011	1.753517	1.455162	0.0672498	0.8256112
Cycle2:12:00-13:00	LFD	light	3	0.4813677	1.665318	1.319872	0.1059952	0.7914428
Cycle2:13:00-14:00	LFD	light	3	0.5041142	1.697066	1.549518	0.09850448	0.9111707
Cycle2:14:00-15:00	LFD	light	3	0.4216365	1.432333	1.249956	0.09694333	0.8709638
Cycle2:15:00-16:00	LFD	light	3	0.4973845	1.699496	1.439448	0.07762038	0.845563
Cycle2:16:00-17:00	LFD	light	3	0.4846483	1.623467	1.518434	0.07605746	0.9381282
Cycle2:17:00-18:00	LFD	light	3	0.4580952	1.565619	1.324426	0.07646691	0.8442268
Cycle2:18:00-19:00	LFD	dark	3	0.652258	2.182235	2.053144	0.1143967	0.9411265
Cycle2:19:00-20:00	LFD	dark	3	0.718072	2.404344	2.253478	0.148784	0.935356
Cycle2:20:00-21:00	LFD	dark	3	0.6967439	2.32441	2.216905	0.1789725	0.9504093
Cycle2:21:00-22:00	LFD	dark	3	0.6402898	2.134429	2.04314	0.1728552	0.9562679
Cycle2:22:00-23:00	LFD	dark	3	0.4985283	1.669599	1.563215	0.1529454	0.9353116
Cycle2:23:00-00:00	LFD	dark	3	0.5587576	1.857403	1.80163	0.1615418	0.9668307
Cycle2:00:00-01:00	LFD	dark	3	0.5092422	1.694326	1.636556	0.154567	0.9643703
Cycle2:01:00-02:00	LFD	dark	3	0.5934945	1.971439	1.918748	0.1310669	0.9714524
Cycle2:02:00-03:00	LFD	dark	3	0.4582196	1.533712	1.439994	0.1376078	0.939303
Cycle2:03:00-04:00	LFD	dark	3	0.5897411	1.973651	1.854302	0.1172721	0.938189
Cycle2:04:00-05:00	LFD	dark	3	0.73474	2.452509	2.333027	0.1701801	0.9510046
Cycle2:05:00-06:00	LFD	dark	3	0.7602704	2.547952	2.377661	0.1744519	0.9324718
Cycle1:06:00-07:00	LFD	light	4	0.8447935	2.908491	2.366661	0.2148704	0.8138297
Cycle1:07:00-08:00	LFD	light	4	0.8087754	2.791669	2.240166	0.1942316	0.8030611
Cycle1:08:00-09:00	LFD	light	4	0.6766776	2.350052	1.82315	0.1939864	0.7705213
Cycle1:09:00-10:00	LFD	light	4	0.6454887	2.25298	1.699051	0.1349281	0.7507414
Cycle1:10:00-11:00	LFD	light	4	0.6401997	2.215199	1.753976	0.1623679	0.7893705
Cycle1:11:00-12:00	LFD	light	4	0.5889674	2.057652	1.543327	0.1358465	0.7451453
Cycle1:12:00-13:00	LFD	light	4	0.5273921	1.848056	1.362281	0.1232227	0.7329615
Cycle1:13:00-14:00	LFD	light	4	0.5729706	2.002796	1.497731	0.08913206	0.7438852
Cycle1:14:00-15:00	LFD	light	4	0.5946449	2.059231	1.623254	0.1145787	0.7855242
Cycle1:15:00-16:00	LFD	light	4	0.5275187	1.839036	1.396326	0.04331527	0.7603255
Cycle1:16:00-17:00	LFD	light	4	0.6746135	2.292436	1.99735	0.1497613	0.8746715
Cycle1:17:00-18:00	LFD	light	4	0.603226	2.042619	1.811761	0.1047291	0.8870605
Cycle1:18:00-19:00	LFD	dark	4	0.6813114	2.316526	2.012441	0.1227393	0.8657171
Cycle1:19:00-20:00	LFD	dark	4	0.885766	2.973083	2.753928	0.1594543	0.9253732
Cycle1:20:00-21:00	LFD	dark	4	0.8289657	2.744937	2.710937	0.193125	0.9864827
Cycle1:21:00-22:00	LFD	dark	4	0.6014206	2.001504	1.931057	0.1855281	0.9641739
Cycle1:22:00-23:00	LFD	dark	4	0.6923765	2.28691	2.284716	0.184132	0.9962186
Cycle1:23:00-00:00	LFD	dark	4	0.5773315	1.910349	1.892863	0.150933	0.9900207
Cycle1:00:00-01:00	LFD	dark	4	0.8433874	2.792136	2.760079	0.1785996	0.9886799
Cycle1:01:00-02:00	LFD	dark	4	0.7637534	2.545591	2.438563	0.1647828	0.9576612
Cycle1:02:00-03:00	LFD	dark	4	0.5730674	1.977837	1.588128	0.1587305	0.8013352
Cycle1:03:00-04:00	LFD	dark	4	0.539353	1.875858	1.443453	0.1341208	0.768909
Cycle1:04:00-05:00	LFD	dark	4	0.6750862	2.321923	1.899401	0.1594044	0.8125207
Cycle1:05:00-06:00	LFD	dark	4	0.786419	2.685213	2.282602	0.1832614	0.8491344
Cycle2:06:00-07:00	LFD	light	4	0.8261429	2.852644	2.28461	0.204683	0.8022008
Cycle2:07:00-08:00	LFD	light	4	0.7433484	2.508693	2.26255	0.2073083	0.901141
Cycle2:08:00-09:00	LFD	light	4	0.6761926	2.325457	1.903482	0.2080386	0.8122644
Cycle2:09:00-10:00	LFD	light	4	0.7336419	2.520818	2.073076	0.2003692	0.8171731
Cycle2:10:00-11:00	LFD	light	4	0.6012365	2.067619	1.692698	0.2145167	0.8062274
Cycle2:11:00-12:00	LFD	light	4	0.5894492	2.064735	1.525345	0.1518411	0.7334055
Cycle2:12:00-13:00	LFD	light	4	0.491072	1.74006	1.19978	0.1897935	0.6876081
Cycle2:13:00-14:00	LFD	light	4	0.5862072	2.042553	1.555532	0.1463975	0.7536423
Cycle2:14:00-15:00	LFD	light	4	0.5217625	1.821732	1.371245	0.1586698	0.7505977
Cycle2:15:00-16:00	LFD	light	4	0.5988787	2.071012	1.645076	0.1104232	0.7884826
Cycle2:16:00-17:00	LFD	light	4	0.54236	1.859411	1.547371	0.1051945	0.8286608
Cycle2:17:00-18:00	LFD	light	4	0.6622307	2.236018	2.011782	0.1107434	0.894992
Cycle2:18:00-19:00	LFD	dark	4	0.7616662	2.559093	2.358999	0.1388055	0.9230735
Cycle2:19:00-20:00	LFD	dark	4	0.8598904	2.85163	2.796773	0.1756793	0.9811584
Cycle2:20:00-21:00	LFD	dark	4	0.8888621	2.957972	2.85443	0.2253035	0.9641955
Cycle2:21:00-22:00	LFD	dark	4	0.7791237	2.591909	2.505138	0.2038597	0.9657505
Cycle2:22:00-23:00	LFD	dark	4	0.7181797	2.40014	2.270081	0.1769574	0.9442089
Cycle2:23:00-00:00	LFD	dark	4	0.8837765	2.944626	2.825352	0.2477987	0.9593101
Cycle2:00:00-01:00	LFD	dark	4	0.8375803	2.812564	2.599782	0.2596251	0.9233815
Cycle2:01:00-02:00	LFD	dark	4	0.6446315	2.177332	1.955691	0.1962891	0.8945303
Cycle2:02:00-03:00	LFD	dark	4	0.6820114	2.278771	2.157523	0.1781031	0.9446639
Cycle2:03:00-04:00	LFD	dark	4	0.7353705	2.451563	2.345901	0.1845836	0.9549239
Cycle2:04:00-05:00	LFD	dark	4	0.7973765	2.664697	2.520829	0.2052264	0.9455458
Cycle2:05:00-06:00	LFD	dark	4	0.7578236	2.547153	2.343638	0.1928557	0.9191088
Cycle1:06:00-07:00	LFD	light	5	0.5661765	1.92908	1.658022	0.2115173	0.858838
Cycle1:07:00-08:00	LFD	light	5	0.4101191	1.424805	1.10322	0.1928757	0.7725166
Cycle1:08:00-09:00	LFD	light	5	0.4615512	1.589616	1.290996	0.1932285	0.8090426
Cycle1:09:00-10:00	LFD	light	5	0.4841895	1.652618	1.407648	0.1843728	0.8500204
Cycle1:10:00-11:00	LFD	light	5	0.4277663	1.502781	1.091299	0.1709808	0.7230502
Cycle1:11:00-12:00	LFD	light	5	0.4084415	1.420256	1.094148	0.1048049	0.7658564
Cycle1:12:00-13:00	LFD	light	5	0.3737859	1.266343	1.120349	-0.03460116	0.8869565
Cycle1:13:00-14:00	LFD	light	5	0.4047053	1.367843	1.224611	-0.01749818	0.8963176
Cycle1:14:00-15:00	LFD	light	5	0.383357	1.305708	1.124311	0.006939598	0.858248
Cycle1:15:00-16:00	LFD	light	5	0.4087885	1.391024	1.203539	0.003756151	0.8631495
Cycle1:16:00-17:00	LFD	light	5	0.4036155	1.382597	1.155616	0.05906901	0.8305607
Cycle1:17:00-18:00	LFD	light	5	0.4030624	1.374394	1.176511	0.09380399	0.8545279
Cycle1:18:00-19:00	LFD	dark	5	0.520672	1.735433	1.66232	0.08505441	0.9577096
Cycle1:19:00-20:00	LFD	dark	5	0.6178349	2.068418	1.939977	0.1071475	0.9370794
Cycle1:20:00-21:00	LFD	dark	5	0.6347983	2.129026	1.979638	0.1517358	0.9290722
Cycle1:21:00-22:00	LFD	dark	5	0.6333116	2.115971	2.003753	0.1556506	0.94644
Cycle1:22:00-23:00	LFD	dark	5	0.5401889	1.81698	1.665852	0.1581084	0.913798
Cycle1:23:00-00:00	LFD	dark	5	0.4746072	1.620589	1.377377	0.112422	0.8406757
Cycle1:00:00-01:00	LFD	dark	5	0.5184681	1.747589	1.585792	0.1159995	0.9081311
Cycle1:01:00-02:00	LFD	dark	5	0.4918295	1.666813	1.472195	0.1155714	0.8793784
Cycle1:02:00-03:00	LFD	dark	5	0.4825765	1.632714	1.454264	0.1332081	0.8906356
Cycle1:03:00-04:00	LFD	dark	5	0.4734536	1.605646	1.413242	0.1008802	0.8801187
Cycle1:04:00-05:00	LFD	dark	5	0.496022	1.667428	1.533183	0.09184218	0.9190274
Cycle1:05:00-06:00	LFD	dark	5	0.5326018	1.778436	1.68886	0.1097757	0.9485695
Cycle2:06:00-07:00	LFD	light	5	0.4758957	1.595208	1.487233	0.121922	0.9309989
Cycle2:07:00-08:00	LFD	light	5	0.4470603	1.490221	1.426801	0.1220948	0.9563883
Cycle2:08:00-09:00	LFD	light	5	0.3850846	1.294049	1.191888	0.08238431	0.9215137
Cycle2:09:00-10:00	LFD	light	5	0.4247494	1.425376	1.321653	0.08961219	0.9274582
Cycle2:10:00-11:00	LFD	light	5	0.4001327	1.353836	1.205614	0.0740965	0.8902787
Cycle2:11:00-12:00	LFD	light	5	0.4884627	1.654878	1.463989	0.06179854	0.8848269
Cycle2:12:00-13:00	LFD	light	5	0.4155429	1.418091	1.208875	0.1022696	0.8464227
Cycle2:13:00-14:00	LFD	light	5	0.3911665	1.325228	1.172439	0.07709868	0.8844238
Cycle2:14:00-15:00	LFD	light	5	0.3974442	1.358916	1.147	0.06740617	0.8437331
Cycle2:15:00-16:00	LFD	light	5	0.393336	1.330158	1.187565	0.05827368	0.8948222
Cycle2:16:00-17:00	LFD	light	5	0.3742007	1.271487	1.10827	0.07755976	0.870618
Cycle2:17:00-18:00	LFD	light	5	0.4336309	1.466184	1.310083	0.06063142	0.8939871
Cycle2:18:00-19:00	LFD	dark	5	0.4711842	1.582213	1.462541	0.08638386	0.9218481
Cycle2:19:00-20:00	LFD	dark	5	0.6055061	2.023021	1.915953	0.124623	0.9461684
Cycle2:20:00-21:00	LFD	dark	5	0.5862448	1.950127	1.885438	0.1285377	0.9663737
Cycle2:21:00-22:00	LFD	dark	5	0.5624253	1.879829	1.776989	0.1773004	0.9433135
Cycle2:22:00-23:00	LFD	dark	5	0.5445353	1.817065	1.731047	0.1631762	0.9515464
Cycle2:23:00-00:00	LFD	dark	5	0.5278724	1.76009	1.682964	0.1602145	0.9553962
Cycle2:00:00-01:00	LFD	dark	5	0.4534106	1.518488	1.421774	0.119042	0.9358805
Cycle2:01:00-02:00	LFD	dark	5	0.5378048	1.78873	1.730585	0.1292273	0.9651756
Cycle2:02:00-03:00	LFD	dark	5	0.4673077	1.569951	1.447815	0.1219085	0.9213198
Cycle2:03:00-04:00	LFD	dark	5	0.4295189	1.457416	1.279359	0.1265101	0.8763977
Cycle2:04:00-05:00	LFD	dark	5	0.4527461	1.544643	1.318562	0.0988938	0.8510112
Cycle2:05:00-06:00	LFD	dark	5	0.520748	1.760433	1.574383	0.1114512	0.8898671
Cycle1:06:00-07:00	LFD	light	6	0.6412564	2.23092	1.71388	0.1060403	0.7671655
Cycle1:07:00-08:00	LFD	light	6	0.6707531	2.332686	1.795752	0.09450805	0.7709455
Cycle1:08:00-09:00	LFD	light	6	0.4777387	1.667329	1.258019	0.07211828	0.7522407
Cycle1:09:00-10:00	LFD	light	6	0.5025233	1.744491	1.356553	0.06860554	0.7755741
Cycle1:10:00-11:00	LFD	light	6	0.5267293	1.83187	1.409965	0.09008215	0.7675677
Cycle1:11:00-12:00	LFD	light	6	0.5003245	1.74314	1.328235	0.07428688	0.76098
Cycle1:12:00-13:00	LFD	light	6	0.462939	1.617829	1.21138	0.0800529	0.7490261
Cycle1:13:00-14:00	LFD	light	6	0.4992339	1.734903	1.34115	0.0668255	0.7703803
Cycle1:14:00-15:00	LFD	light	6	0.4702484	1.633277	1.266482	0.08043336	0.776047
Cycle1:15:00-16:00	LFD	light	6	0.5000224	1.731575	1.364891	0.07336369	0.7875825
Cycle1:16:00-17:00	LFD	light	6	0.5609932	1.935267	1.557865	0.07227609	0.8012451
Cycle1:17:00-18:00	LFD	light	6	0.5136545	1.783233	1.386246	0.09913245	0.7758597
Cycle1:18:00-19:00	LFD	dark	6	0.5457598	1.878863	1.529293	0.102805	0.8135117
Cycle1:19:00-20:00	LFD	dark	6	0.6916789	2.383143	1.931298	0.09832751	0.8104395
Cycle1:20:00-21:00	LFD	dark	6	0.7013996	2.423503	1.933968	0.1147019	0.7986919
Cycle1:21:00-22:00	LFD	dark	6	0.6217598	2.154481	1.692454	0.1417308	0.7855
Cycle1:22:00-23:00	LFD	dark	6	0.4869664	1.689093	1.319522	0.1162818	0.7805185
Cycle1:23:00-00:00	LFD	dark	6	0.5430817	1.878141	1.491508	0.09538677	0.7935101
Cycle1:00:00-01:00	LFD	dark	6	0.631477	2.173664	1.77053	0.1008572	0.813722
Cycle1:01:00-02:00	LFD	dark	6	0.5806046	2.012511	1.578154	0.1132893	0.7839622
Cycle1:02:00-03:00	LFD	dark	6	0.4743473	1.643975	1.290128	0.1038053	0.7832554
Cycle1:03:00-04:00	LFD	dark	6	0.5211865	1.800107	1.43962	0.09236213	0.7996253
Cycle1:04:00-05:00	LFD	dark	6	0.5746158	1.984141	1.588996	0.1022356	0.7996862
Cycle1:05:00-06:00	LFD	dark	6	0.6139963	2.123125	1.687195	0.1151236	0.7930843
Cycle2:06:00-07:00	LFD	light	6	0.7120432	2.470297	1.927619	0.1307126	0.7806826
Cycle2:07:00-08:00	LFD	light	6	0.55322	1.936706	1.435601	0.1434582	0.7375622
Cycle2:08:00-09:00	LFD	light	6	0.5213866	1.825313	1.352819	0.1289229	0.7363002
Cycle2:09:00-10:00	LFD	light	6	0.5032131	1.758098	1.318462	0.08728819	0.7492313
Cycle2:10:00-11:00	LFD	light	6	0.4949969	1.734375	1.279183	0.1183893	0.7374252
Cycle2:11:00-12:00	LFD	light	6	0.5656621	1.962869	1.529868	0.103507	0.7731255
Cycle2:12:00-13:00	LFD	light	6	0.4531734	1.592254	1.15535	0.1007954	0.7249323
Cycle2:13:00-14:00	LFD	light	6	0.5600269	1.934873	1.54471	0.1063031	0.7968242
Cycle2:14:00-15:00	LFD	light	6	0.4912587	1.711361	1.304857	0.09871827	0.761155
Cycle2:15:00-16:00	LFD	light	6	0.515624	1.776407	1.440248	0.1125026	0.8041594
Cycle2:16:00-17:00	LFD	light	6	0.4766663	1.656354	1.280965	0.08249085	0.7728083
Cycle2:17:00-18:00	LFD	light	6	0.5250352	1.808943	1.466133	0.05794511	0.8079802
Cycle2:18:00-19:00	LFD	dark	6	0.5610636	1.940923	1.538773	0.09445637	0.7909222
Cycle2:19:00-20:00	LFD	dark	6	0.6478913	2.228628	1.82203	0.1171487	0.8169075
Cycle2:20:00-21:00	LFD	dark	6	0.6551781	2.259043	1.823459	0.1165124	0.8076609
Cycle2:21:00-22:00	LFD	dark	6	0.5204792	1.807263	1.403462	0.1214513	0.7751294
Cycle2:22:00-23:00	LFD	dark	6	0.6529484	2.255574	1.80222	0.1453893	0.7971383
Cycle2:23:00-00:00	LFD	dark	6	0.5477895	1.909363	1.451201	0.1226891	0.7584524
Cycle2:00:00-01:00	LFD	dark	6	0.4988241	1.743387	1.304744	0.1136723	0.7466767
Cycle2:01:00-02:00	LFD	dark	6	0.5544092	1.919613	1.514428	0.09882792	0.7884386
Cycle2:02:00-03:00	LFD	dark	6	0.5755413	1.998033	1.553442	0.1002824	0.7760605
Cycle2:03:00-04:00	LFD	dark	6	0.5469002	1.905387	1.451966	0.0939677	0.7606426
Cycle2:04:00-05:00	LFD	dark	6	0.6408101	2.21824	1.752336	0.08156389	0.7888363
Cycle2:05:00-06:00	LFD	dark	6	0.6168345	2.134793	1.688385	0.1169627	0.7919532
Cycle1:06:00-07:00	LFD	light	7	0.5094251	1.694454	1.638854	0.1270943	0.9685381
Cycle1:07:00-08:00	LFD	light	7	0.4312747	1.437741	1.375925	0.1141957	0.9554631
Cycle1:08:00-09:00	LFD	light	7	0.3900833	1.312941	1.199898	0.1063452	0.9124181
Cycle1:09:00-10:00	LFD	light	7	0.411139	1.384824	1.261054	0.1045149	0.9121405
Cycle1:10:00-11:00	LFD	light	7	0.3600038	1.242642	0.9971149	0.08925775	0.8008744
Cycle1:11:00-12:00	LFD	light	7	0.4276009	1.454855	1.259584	0.08987147	0.8701048
Cycle1:12:00-13:00	LFD	light	7	0.3475707	1.197665	0.9700241	0.07774926	0.8099023
Cycle1:13:00-14:00	LFD	light	7	0.3747153	1.301188	1.010193	0.06983326	0.7730677
Cycle1:14:00-15:00	LFD	light	7	0.4045154	1.385151	1.160076	0.04437193	0.8251907
Cycle1:15:00-16:00	LFD	light	7	0.3630471	1.219372	1.125894	0.08690599	0.9227536
Cycle1:16:00-17:00	LFD	light	7	0.4084767	1.365891	1.288397	0.06564552	0.9456545
Cycle1:17:00-18:00	LFD	light	7	0.3896803	1.284105	1.296578	0.0460039	1.011892
Cycle1:18:00-19:00	LFD	dark	7	0.5556118	1.831125	1.84786	0.07151937	1.008739
Cycle1:19:00-20:00	LFD	dark	7	0.544234	1.809388	1.753859	0.1365099	0.9717664
Cycle1:20:00-21:00	LFD	dark	7	0.5163671	1.720939	1.649093	0.1500406	0.9563221
Cycle1:21:00-22:00	LFD	dark	7	0.3930859	1.321082	1.216138	0.1090473	0.9173368
Cycle1:22:00-23:00	LFD	dark	7	0.4088974	1.394211	1.193825	0.1171954	0.8532398
Cycle1:23:00-00:00	LFD	dark	7	0.4224912	1.447512	1.208747	0.09849031	0.8336632
Cycle1:00:00-01:00	LFD	dark	7	0.4518057	1.525781	1.371603	0.1091244	0.9011594
Cycle1:01:00-02:00	LFD	dark	7	0.4307254	1.455205	1.305418	0.1199514	0.8924355
Cycle1:02:00-03:00	LFD	dark	7	0.4332467	1.46551	1.306693	0.1040939	0.8909824
Cycle1:03:00-04:00	LFD	dark	7	0.3919308	1.346453	1.108326	0.09470775	0.8211572
Cycle1:04:00-05:00	LFD	dark	7	0.5016698	1.704147	1.487449	0.1083805	0.8587394
Cycle1:05:00-06:00	LFD	dark	7	0.4143253	1.399278	1.257563	0.1228328	0.8931029
Cycle2:06:00-07:00	LFD	light	7	0.527945	1.765934	1.663235	0.1267359	0.9419302
Cycle2:07:00-08:00	LFD	light	7	0.4338798	1.462846	1.325726	0.1362713	0.8982176
Cycle2:08:00-09:00	LFD	light	7	0.3524311	1.221581	0.9580485	0.1374609	0.7850849
Cycle2:09:00-10:00	LFD	light	7	0.4324048	1.492865	1.196533	0.1347783	0.7974142
Cycle2:10:00-11:00	LFD	light	7	0.3758146	1.300069	1.030744	0.1302524	0.7929293
Cycle2:11:00-12:00	LFD	light	7	0.352382	1.22511	0.9447334	0.09287168	0.7715629
Cycle2:12:00-13:00	LFD	light	7	0.4132085	1.438263	1.10182	0.1002969	0.7642426
Cycle2:13:00-14:00	LFD	light	7	0.3569434	1.248486	0.9301738	0.08167734	0.7419379
Cycle2:14:00-15:00	LFD	light	7	0.3371189	1.179723	0.8764563	0.07297117	0.742758
Cycle2:15:00-16:00	LFD	light	7	0.4025883	1.382915	1.139004	0.08135907	0.8290179
Cycle2:16:00-17:00	LFD	light	7	0.3619998	1.24172	1.030481	0.05909086	0.8269969
Cycle2:17:00-18:00	LFD	light	7	0.412154	1.40827	1.192803	0.06676266	0.8449829
Cycle2:18:00-19:00	LFD	dark	7	0.5309985	1.767477	1.703749	0.07181083	0.9636626
Cycle2:19:00-20:00	LFD	dark	7	0.5068586	1.676267	1.664985	0.08832625	0.9935098
Cycle2:20:00-21:00	LFD	dark	7	0.4038304	1.335845	1.325446	0.1037768	0.9934908
Cycle2:21:00-22:00	LFD	dark	7	0.4141023	1.396156	1.265327	0.09897048	0.906509
Cycle2:22:00-23:00	LFD	dark	7	0.5576405	1.86425	1.760398	0.1312643	0.943496
Cycle2:23:00-00:00	LFD	dark	7	0.4095004	1.372663	1.279694	0.1200261	0.9330394
Cycle2:00:00-01:00	LFD	dark	7	0.5197231	1.74795	1.603417	0.1252667	0.9169182
Cycle2:01:00-02:00	LFD	dark	7	0.5282052	1.75873	1.692824	0.1367074	0.9630765
Cycle2:02:00-03:00	LFD	dark	7	0.3990723	1.348865	1.20735	0.1358881	0.8940372
Cycle2:03:00-04:00	LFD	dark	7	0.4223997	1.442163	1.226428	0.1131549	0.8517182
Cycle2:04:00-05:00	LFD	dark	7	0.4708115	1.59511	1.410966	0.1095538	0.882366
Cycle2:05:00-06:00	LFD	dark	7	0.5397912	1.790051	1.755814	0.1114227	0.9826765
Cycle1:06:00-07:00	LFD	light	8	0.6234046	2.083009	1.439639	0.1377715	0.9477723
Cycle1:07:00-08:00	LFD	light	8	0.5919508	2.000986	1.339966	0.136102	0.892956
Cycle1:08:00-09:00	LFD	light	8	0.469087	1.623302	1.33192	0.1254738	0.7918832
Cycle1:09:00-10:00	LFD	light	8	0.4564552	1.594572	1.460744	0.1125635	0.7475896
Cycle1:10:00-11:00	LFD	light	8	0.4414248	1.544822	1.280054	0.106658	0.7398887
Cycle1:11:00-12:00	LFD	light	8	0.4297771	1.50711	1.371087	0.09109725	0.7337155
Cycle1:12:00-13:00	LFD	light	8	0.4298341	1.508272	1.428004	0.08292974	0.7290298
Cycle1:13:00-14:00	LFD	light	8	0.5634573	1.946987	1.313904	0.08256771	0.7878416
Cycle1:14:00-15:00	LFD	light	8	0.5272636	1.809023	1.319022	0.07961415	0.8257262
Cycle1:15:00-16:00	LFD	light	8	0.4688459	1.644957	1.402611	0.09247297	0.7307708
Cycle1:16:00-17:00	LFD	light	8	0.5008813	1.733544	1.405822	0.06720681	0.7925518
Cycle1:17:00-18:00	LFD	light	8	0.5543179	1.863923	1.598767	0.06457831	0.9107524
Cycle1:18:00-19:00	LFD	dark	8	0.5565276	1.901515	1.546455	0.09237318	0.8417131
Cycle1:19:00-20:00	LFD	dark	8	0.5817562	1.987836	1.897932	0.1217459	0.8467171
Cycle1:20:00-21:00	LFD	dark	8	0.6469919	2.17459	1.875951	0.1727412	0.918182
Cycle1:21:00-22:00	LFD	dark	8	0.5052981	1.708817	1.680688	0.1212651	0.8881731
Cycle1:22:00-23:00	LFD	dark	8	0.6166305	2.06481	1.544776	0.1311756	0.9279982
Cycle1:23:00-00:00	LFD	dark	8	0.4866199	1.638537	1.613742	0.1165674	0.9128318
Cycle1:00:00-01:00	LFD	dark	8	0.5787495	1.946357	1.341931	0.1216025	0.9083596
Cycle1:01:00-02:00	LFD	dark	8	0.5914217	1.969694	1.612633	0.1582053	0.9575735
Cycle1:02:00-03:00	LFD	dark	8	0.5574341	1.856985	1.393993	0.1354803	0.9597279
Cycle1:03:00-04:00	LFD	dark	8	0.5358325	1.793372	1.45426	0.1139976	0.9393783
Cycle1:04:00-05:00	LFD	dark	8	0.6015608	2.009965	1.607835	0.142869	0.9462766
Cycle1:05:00-06:00	LFD	dark	8	0.5816641	1.944412	1.547691	0.1788112	0.9446851
Cycle2:06:00-07:00	LFD	light	8	0.6027456	2.034381	1.702098	0.1847033	0.900015
Cycle2:07:00-08:00	LFD	light	8	0.4781319	1.663359	1.257303	0.145335	0.7659812
Cycle2:08:00-09:00	LFD	light	8	0.5508003	1.892656	1.286602	0.140361	0.8197021
Cycle2:09:00-10:00	LFD	light	8	0.4725382	1.627001	1.482851	0.1449409	0.8060734
Cycle2:10:00-11:00	LFD	light	8	0.4404227	1.543136	1.243099	0.1227559	0.7373968
Cycle2:11:00-12:00	LFD	light	8	0.4840376	1.692827	1.33958	0.09688795	0.7420979
Cycle2:12:00-13:00	LFD	light	8	0.448075	1.567872	1.313235	0.09892641	0.7415425
Cycle2:13:00-14:00	LFD	light	8	0.4054445	1.41939	1.338195	0.07827037	0.7391199
Cycle2:14:00-15:00	LFD	light	8	0.5638281	1.940477	1.329594	0.0942854	0.8030449
Cycle2:15:00-16:00	LFD	light	8	0.4824218	1.67103	1.389657	0.1055853	0.7853822
Cycle2:16:00-17:00	LFD	light	8	0.4221964	1.465789	1.414996	0.06886201	0.7719988
Cycle2:17:00-18:00	LFD	light	8	0.4827681	1.648107	1.605765	0.08010191	0.8419108
Cycle2:18:00-19:00	LFD	dark	8	0.5926912	2.00663	1.628541	0.08337592	0.8821076
Cycle2:19:00-20:00	LFD	dark	8	0.6391599	2.132547	1.659057	0.1119078	0.9514522
Cycle2:20:00-21:00	LFD	dark	8	0.642271	2.136802	1.787558	0.1567321	0.9643924
Cycle2:21:00-22:00	LFD	dark	8	0.5287484	1.750785	1.568244	0.1321341	0.9869027
Cycle2:22:00-23:00	LFD	dark	8	0.6069753	2.005107	1.45821	0.1209392	0.9964962
Cycle2:23:00-00:00	LFD	dark	8	0.5676827	1.896671	1.565343	0.1590654	0.9468367
Cycle2:00:00-01:00	LFD	dark	8	0.6346719	2.116493	1.560262	0.1833519	0.9528075
Cycle2:01:00-02:00	LFD	dark	8	0.5284555	1.794939	1.703894	0.1777	0.8720602
Cycle2:02:00-03:00	LFD	dark	8	0.5606412	1.936737	1.376037	0.1628073	0.7859821
Cycle2:03:00-04:00	LFD	dark	8	0.5298992	1.823568	1.418638	0.1522407	0.8126606
Cycle2:04:00-05:00	LFD	dark	8	0.6179913	2.103984	1.499678	0.1666581	0.8629496
Cycle2:05:00-06:00	LFD	dark	8	0.591863	1.999846	1.582625	0.1771487	0.8925974
Cycle1:06:00-07:00	LFD	light	9	0.6613202	2.208863	2.094825	0.15174	0.9488143
Cycle1:07:00-08:00	LFD	light	9	0.5626401	1.899934	1.708586	0.134709	0.8967187
Cycle1:08:00-09:00	LFD	light	9	0.4500368	1.545081	1.276174	0.1086085	0.825673
Cycle1:09:00-10:00	LFD	light	9	0.4270464	1.484655	1.14504	0.1031894	0.7650207
Cycle1:10:00-11:00	LFD	light	9	0.452424	1.576161	1.2014	0.08907271	0.7577221
Cycle1:11:00-12:00	LFD	light	9	0.5712783	1.985802	1.532784	0.1408896	0.7729012
Cycle1:12:00-13:00	LFD	light	9	0.4629048	1.619369	1.205377	0.1173675	0.7403846
Cycle1:13:00-14:00	LFD	light	9	0.5244083	1.821966	1.410283	0.08944479	0.7705895
Cycle1:14:00-15:00	LFD	light	9	0.4294192	1.502126	1.118544	0.08711467	0.7423154
Cycle1:15:00-16:00	LFD	light	9	0.5231301	1.806174	1.44729	0.08108677	0.7917503
Cycle1:16:00-17:00	LFD	light	9	0.4540909	1.559411	1.286206	0.07396744	0.8244326
Cycle1:17:00-18:00	LFD	light	9	0.5539032	1.89414	1.597571	0.107031	0.8369946
Cycle1:18:00-19:00	LFD	dark	9	0.5810493	1.940911	1.839988	0.1241459	0.9479352
Cycle1:19:00-20:00	LFD	dark	9	0.679933	2.259592	2.194543	0.1378775	0.9707977
Cycle1:20:00-21:00	LFD	dark	9	0.6602818	2.193236	2.134858	0.1356792	0.9737313
Cycle1:21:00-22:00	LFD	dark	9	0.5812568	1.943969	1.832217	0.18775	0.9383111
Cycle1:22:00-23:00	LFD	dark	9	0.5878679	1.962241	1.866732	0.17561	0.9506834
Cycle1:23:00-00:00	LFD	dark	9	0.5488679	1.831104	1.746309	0.1440623	0.9519461
Cycle1:00:00-01:00	LFD	dark	9	0.5708352	1.911529	1.790763	0.1191821	0.9357121
Cycle1:01:00-02:00	LFD	dark	9	0.6608225	2.206688	2.095073	0.1610024	0.9487971
Cycle1:02:00-03:00	LFD	dark	9	0.5530344	1.873261	1.658877	0.1832851	0.8823835
Cycle1:03:00-04:00	LFD	dark	9	0.5051175	1.749033	1.379462	0.1452831	0.7871153
Cycle1:04:00-05:00	LFD	dark	9	0.5471849	1.86812	1.589048	0.1495165	0.8478145
Cycle1:05:00-06:00	LFD	dark	9	0.643217	2.18463	1.908368	0.1524993	0.8722804
Cycle2:06:00-07:00	LFD	light	9	0.6193063	2.091986	1.87817	0.1494802	0.8971196
Cycle2:07:00-08:00	LFD	light	9	0.548583	1.863916	1.625097	0.161963	0.8703683
Cycle2:08:00-09:00	LFD	light	9	0.4962059	1.70416	1.405067	0.1083643	0.8219613
Cycle2:09:00-10:00	LFD	light	9	0.484982	1.669592	1.359106	0.1202309	0.8127808
Cycle2:10:00-11:00	LFD	light	9	0.5347531	1.845079	1.483812	0.1046441	0.799246
Cycle2:11:00-12:00	LFD	light	9	0.4309344	1.504134	1.134221	0.09982669	0.7537408
Cycle2:12:00-13:00	LFD	light	9	0.4073856	1.427143	1.053697	0.1070886	0.7386097
Cycle2:13:00-14:00	LFD	light	9	0.4497741	1.568286	1.18953	0.08784381	0.7527364
Cycle2:14:00-15:00	LFD	light	9	0.4696202	1.636191	1.246631	0.107041	0.7602628
Cycle2:15:00-16:00	LFD	light	9	0.4498284	1.557817	1.227651	0.04989046	0.7874728
Cycle2:16:00-17:00	LFD	light	9	0.4834518	1.651669	1.399911	0.05781462	0.842494
Cycle2:17:00-18:00	LFD	light	9	0.5164324	1.748815	1.550747	0.1098232	0.8822244
Cycle2:18:00-19:00	LFD	dark	9	0.5359342	1.783535	1.720909	0.08435071	0.9643949
Cycle2:19:00-20:00	LFD	dark	9	0.6296061	2.0983	2.010881	0.1002525	0.9598626
Cycle2:20:00-21:00	LFD	dark	9	0.6917312	2.307806	2.200534	0.1598107	0.9529617
Cycle2:21:00-22:00	LFD	dark	9	0.6464304	2.150175	2.079566	0.157588	0.9654569
Cycle2:22:00-23:00	LFD	dark	9	0.6080488	2.02988	1.929829	0.1644417	0.947921
Cycle2:23:00-00:00	LFD	dark	9	0.5733123	1.937455	1.735709	0.1889175	0.8919277
Cycle2:00:00-01:00	LFD	dark	9	0.5391363	1.827871	1.611179	0.1385008	0.8761426
Cycle2:01:00-02:00	LFD	dark	9	0.5202914	1.763528	1.556474	0.1254883	0.8808291
Cycle2:02:00-03:00	LFD	dark	9	0.5510529	1.878425	1.610614	0.09597181	0.8552021
Cycle2:03:00-04:00	LFD	dark	9	0.5272266	1.786641	1.578622	0.1222176	0.8827585
Cycle2:04:00-05:00	LFD	dark	9	0.5532499	1.877077	1.648529	0.1123731	0.8730732
Cycle2:05:00-06:00	LFD	dark	9	0.6009076	2.011116	1.889075	0.1469743	0.9398903
Cycle1:06:00-07:00	LFD	light	10	0.5043168	1.702036	1.534861	0.1042012	0.9019662
Cycle1:07:00-08:00	LFD	light	10	0.4385809	1.486132	1.313594	0.08728923	0.87651
Cycle1:08:00-09:00	LFD	light	10	0.3850473	1.325655	1.078705	0.06377628	0.8101699
Cycle1:09:00-10:00	LFD	light	10	0.3590009	1.235853	1.006195	0.06906291	0.8097835
Cycle1:10:00-11:00	LFD	light	10	0.3545046	1.231404	0.9542906	0.06122733	0.7707486
Cycle1:11:00-12:00	LFD	light	10	0.3453967	1.206364	0.9062684	0.08327861	0.7511523
Cycle1:12:00-13:00	LFD	light	10	0.3599589	1.246156	0.9839179	0.07250009	0.7880661
Cycle1:13:00-14:00	LFD	light	10	0.4394036	1.513926	1.226953	0.0605183	0.8105884
Cycle1:14:00-15:00	LFD	light	10	0.3436278	1.194259	0.9227448	0.05680798	0.7723246
Cycle1:15:00-16:00	LFD	light	10	0.3879624	1.343047	1.060661	0.05634012	0.7837548
Cycle1:16:00-17:00	LFD	light	10	0.3247508	1.121236	0.8984838	0.0383019	0.8001457
Cycle1:17:00-18:00	LFD	light	10	0.3822288	1.306823	1.103337	0.07644074	0.844303
Cycle1:18:00-19:00	LFD	dark	10	0.4149214	1.396507	1.276423	0.06354003	0.9088793
Cycle1:19:00-20:00	LFD	dark	10	0.4837404	1.617633	1.52554	0.08452501	0.9422749
Cycle1:20:00-21:00	LFD	dark	10	0.5396439	1.797364	1.727534	0.08907072	0.9615772
Cycle1:21:00-22:00	LFD	dark	10	0.4658385	1.563256	1.449534	0.1549902	0.9259253
Cycle1:22:00-23:00	LFD	dark	10	0.459245	1.536602	1.445148	0.1253459	0.9373421
Cycle1:23:00-00:00	LFD	dark	10	0.5210571	1.760474	1.578895	0.1469818	0.8937237
Cycle1:00:00-01:00	LFD	dark	10	0.5006369	1.708445	1.456572	0.1479581	0.8518564
Cycle1:01:00-02:00	LFD	dark	10	0.4515881	1.546802	1.29342	0.1380102	0.8309686
Cycle1:02:00-03:00	LFD	dark	10	0.3593594	1.2642	0.9105901	0.1206609	0.7198057
Cycle1:03:00-04:00	LFD	dark	10	0.3871541	1.358935	0.9918687	0.1128229	0.7290562
Cycle1:04:00-05:00	LFD	dark	10	0.4225854	1.466024	1.144202	0.1176933	0.7788892
Cycle1:05:00-06:00	LFD	dark	10	0.5049242	1.700725	1.548685	0.1056884	0.9083645
Cycle2:06:00-07:00	LFD	light	10	0.508953	1.706778	1.587828	0.1111938	0.9308581
Cycle2:07:00-08:00	LFD	light	10	0.4200772	1.410057	1.305832	0.1096801	0.9219323
Cycle2:08:00-09:00	LFD	light	10	0.3459193	1.159124	1.08247	0.06290558	0.9338393
Cycle2:09:00-10:00	LFD	light	10	0.436096	1.464868	1.351917	0.1080047	0.9178321
Cycle2:10:00-11:00	LFD	light	10	0.3892978	1.309759	1.1994	0.08743867	0.9139454
Cycle2:11:00-12:00	LFD	light	10	0.3682089	1.242616	1.120853	0.07302465	0.9024853
Cycle2:12:00-13:00	LFD	light	10	0.3570236	1.229009	1.000785	0.09361769	0.81278
Cycle2:13:00-14:00	LFD	light	10	0.3998247	1.36671	1.1551	0.09504848	0.8449476
Cycle2:14:00-15:00	LFD	light	10	0.3635354	1.257499	0.9973947	0.09315511	0.7936688
Cycle2:15:00-16:00	LFD	light	10	0.412566	1.409887	1.193252	0.08480471	0.8423323
Cycle2:16:00-17:00	LFD	light	10	0.3328983	1.164428	0.867354	0.07249343	0.7455055
Cycle2:17:00-18:00	LFD	light	10	0.3580431	1.251276	0.9368036	0.108987	0.7472383
Cycle2:18:00-19:00	LFD	dark	10	0.4213307	1.431142	1.24959	0.08823503	0.8777187
Cycle2:19:00-20:00	LFD	dark	10	0.5515172	1.8449	1.737074	0.09991811	0.9402865
Cycle2:20:00-21:00	LFD	dark	10	0.5541012	1.850572	1.755802	0.1194244	0.9481601
Cycle2:21:00-22:00	LFD	dark	10	0.5599772	1.866744	1.786722	0.1302786	0.9564189
Cycle2:22:00-23:00	LFD	dark	10	0.4753362	1.593274	1.485695	0.1260254	0.9322193
Cycle2:23:00-00:00	LFD	dark	10	0.4575878	1.543826	1.394438	0.1360349	0.9013875
Cycle2:00:00-01:00	LFD	dark	10	0.5170496	1.737543	1.600213	0.116554	0.9179471
Cycle2:01:00-02:00	LFD	dark	10	0.4287141	1.462138	1.250405	0.1202	0.8513066
Cycle2:02:00-03:00	LFD	dark	10	0.4500433	1.537808	1.302189	0.07967129	0.8454359
Cycle2:03:00-04:00	LFD	dark	10	0.4256001	1.457157	1.221228	0.1059034	0.8323485
Cycle2:04:00-05:00	LFD	dark	10	0.4467646	1.510423	1.350361	0.1044969	0.8882943
Cycle2:05:00-06:00	LFD	dark	10	0.4566051	1.536568	1.40549	0.1098476	0.9058732
Cycle1:06:00-07:00	LFD	light	11	0.4605905	1.533127	1.477808	0.1424244	0.9646091
Cycle1:07:00-08:00	LFD	light	11	0.5668737	1.881754	1.837163	0.1083885	0.973933
Cycle1:08:00-09:00	LFD	light	11	0.4005204	1.358489	1.194877	0.09830026	0.8812363
Cycle1:09:00-10:00	LFD	light	11	0.4944645	1.67746	1.473966	0.1048878	0.8715298
Cycle1:10:00-11:00	LFD	light	11	0.4324688	1.49789	1.179591	0.1291321	0.7881711
Cycle1:11:00-12:00	LFD	light	11	0.5086979	1.72294	1.526394	0.1077554	0.8867081
Cycle1:12:00-13:00	LFD	light	11	0.4570576	1.530026	1.43562	0.1175446	0.9366313
Cycle1:13:00-14:00	LFD	light	11	0.4631255	1.535827	1.506387	0.08957629	0.9813226
Cycle1:14:00-15:00	LFD	light	11	0.4958824	1.64667	1.605045	0.1101558	0.9748703
Cycle1:15:00-16:00	LFD	light	11	0.4690394	1.543955	1.566545	0.1017473	1.015419
Cycle1:16:00-17:00	LFD	light	11	0.4684622	1.550897	1.533108	0.08028105	0.9855729
Cycle1:17:00-18:00	LFD	light	11	0.5437795	1.83326	1.661949	0.1322006	0.9059978
Cycle1:18:00-19:00	LFD	dark	11	0.5558083	1.857365	1.757322	0.1535744	0.9456159
Cycle1:19:00-20:00	LFD	dark	11	0.6462952	2.156739	2.054141	0.1547348	0.948236
Cycle1:20:00-21:00	LFD	dark	11	0.5713612	1.924837	1.751269	0.1735142	0.898762
Cycle1:21:00-22:00	LFD	dark	11	0.6640041	2.252478	1.979856	0.2039205	0.8757058
Cycle1:22:00-23:00	LFD	dark	11	0.528933	1.790354	1.591109	0.20389	0.8865068
Cycle1:23:00-00:00	LFD	dark	11	0.6628973	2.224764	2.061931	0.1691449	0.9254642
Cycle1:00:00-01:00	LFD	dark	11	0.5669274	1.91324	1.725777	0.1837823	0.8946114
Cycle1:01:00-02:00	LFD	dark	11	0.5289047	1.820305	1.483959	0.16719	0.8037023
Cycle1:02:00-03:00	LFD	dark	11	0.5209514	1.746646	1.626576	0.1794395	0.9309087
Cycle1:03:00-04:00	LFD	dark	11	0.4771408	1.614262	1.438101	0.1530538	0.8882473
Cycle1:04:00-05:00	LFD	dark	11	0.5187904	1.783189	1.463795	0.1481493	0.812879
Cycle1:05:00-06:00	LFD	dark	11	0.5546685	1.858394	1.736479	0.1623795	0.9364032
Cycle2:06:00-07:00	LFD	light	11	0.4950361	1.680589	1.471428	0.1229229	0.8752945
Cycle2:07:00-08:00	LFD	light	11	0.5487385	1.837251	1.722456	0.1407778	0.9327633
Cycle2:08:00-09:00	LFD	light	11	0.4123004	1.418524	1.158473	0.105051	0.8155859
Cycle2:09:00-10:00	LFD	light	11	0.4971476	1.679989	1.505385	0.0799608	0.89737
Cycle2:10:00-11:00	LFD	light	11	0.4257102	1.464383	1.19714	0.1135656	0.8161719
Cycle2:11:00-12:00	LFD	light	11	0.4299034	1.475716	1.219946	0.08252639	0.828654
Cycle2:12:00-13:00	LFD	light	11	0.4816286	1.630013	1.449605	0.09375215	0.884664
Cycle2:13:00-14:00	LFD	light	11	0.4782934	1.627312	1.408972	0.1257097	0.8545882
Cycle2:14:00-15:00	LFD	light	11	0.4578353	1.586002	1.24788	0.0930744	0.7822821
Cycle2:15:00-16:00	LFD	light	11	0.4760005	1.62521	1.381906	0.1413099	0.8474264
Cycle2:16:00-17:00	LFD	light	11	0.4476914	1.552998	1.212622	0.08516125	0.7785097
Cycle2:17:00-18:00	LFD	light	11	0.5101308	1.719169	1.561424	0.07039241	0.9113483
Cycle2:18:00-19:00	LFD	dark	11	0.535196	1.793229	1.675244	0.1124326	0.9281657
Cycle2:19:00-20:00	LFD	dark	11	0.5640544	1.897264	1.73941	0.1574789	0.9128878
Cycle2:20:00-21:00	LFD	dark	11	0.5948594	1.98584	1.888001	0.1599862	0.9445773
Cycle2:21:00-22:00	LFD	dark	11	0.5932734	1.984102	1.870292	0.1454249	0.9370711
Cycle2:22:00-23:00	LFD	dark	11	0.5257741	1.745503	1.703322	0.1574617	0.9768128
Cycle2:23:00-00:00	LFD	dark	11	0.5188112	1.739734	1.618953	0.1299309	0.9349149
Cycle2:00:00-01:00	LFD	dark	11	0.6138896	2.044957	1.96412	0.1609906	0.958993
Cycle2:01:00-02:00	LFD	dark	11	0.4404214	1.509829	1.256892	0.1252856	0.8335903
Cycle2:02:00-03:00	LFD	dark	11	0.427821	1.490095	1.137329	0.1125095	0.7629836
Cycle2:03:00-04:00	LFD	dark	11	0.566875	1.92242	1.69228	0.1191523	0.8734893
Cycle2:04:00-05:00	LFD	dark	11	0.4636347	1.595319	1.302075	0.1064675	0.8141679
Cycle2:05:00-06:00	LFD	dark	11	0.5981196	2.024154	1.800603	0.1371618	0.8822196
Cycle1:06:00-07:00	LFD	light	12	0.618327	2.108066	1.806112	0.1300643	0.8549798
Cycle1:07:00-08:00	LFD	light	12	0.4482559	1.545725	1.247043	0.08990502	0.8032256
Cycle1:08:00-09:00	LFD	light	12	0.4022931	1.394002	1.095049	0.06497923	0.7807099
Cycle1:09:00-10:00	LFD	light	12	0.3945424	1.356487	1.111925	0.06236163	0.8107453
Cycle1:10:00-11:00	LFD	light	12	0.403122	1.389037	1.125232	0.08499228	0.8026165
Cycle1:11:00-12:00	LFD	light	12	0.4053999	1.386901	1.167168	0.05322346	0.8342683
Cycle1:12:00-13:00	LFD	light	12	0.4921659	1.683891	1.41641	0.09172186	0.8308573
Cycle1:13:00-14:00	LFD	light	12	0.3983337	1.385323	1.066308	0.06474232	0.7686163
Cycle1:14:00-15:00	LFD	light	12	0.4386625	1.524156	1.179335	0.08892281	0.7667626
Cycle1:15:00-16:00	LFD	light	12	0.379498	1.316935	1.026153	0.07048104	0.7795714
Cycle1:16:00-17:00	LFD	light	12	0.4691897	1.578131	1.447031	0.06277267	0.9182415
Cycle1:17:00-18:00	LFD	light	12	0.4621599	1.558508	1.411016	0.1167726	0.895628
Cycle1:18:00-19:00	LFD	dark	12	0.500483	1.670116	1.590828	0.1260492	0.9496001
Cycle1:19:00-20:00	LFD	dark	12	0.6575676	2.1894	2.107626	0.1118741	0.9616941
Cycle1:20:00-21:00	LFD	dark	12	0.6162962	2.057032	1.95736	0.1515696	0.95103
Cycle1:21:00-22:00	LFD	dark	12	0.469227	1.565644	1.492085	0.171751	0.9526448
Cycle1:22:00-23:00	LFD	dark	12	0.4161063	1.392867	1.307248	0.1214685	0.9366167
Cycle1:23:00-00:00	LFD	dark	12	0.6080897	2.030139	1.929521	0.1179023	0.9503489
Cycle1:00:00-01:00	LFD	dark	12	0.5113586	1.73909	1.508941	0.1443288	0.8578398
Cycle1:01:00-02:00	LFD	dark	12	0.4500804	1.561137	1.21962	0.1169965	0.7722921
Cycle1:02:00-03:00	LFD	dark	12	0.3984873	1.369329	1.125615	0.1197876	0.8212641
Cycle1:03:00-04:00	LFD	dark	12	0.4573195	1.566472	1.309698	0.09695082	0.8335996
Cycle1:04:00-05:00	LFD	dark	12	0.4500138	1.552528	1.249292	0.1003317	0.8038021
Cycle1:05:00-06:00	LFD	dark	12	0.6119814	2.089397	1.777012	0.126859	0.8510768
Cycle2:06:00-07:00	LFD	light	12	0.4087056	1.418268	1.105213	0.0989913	0.7747749
Cycle2:07:00-08:00	LFD	light	12	0.5495158	1.880296	1.580788	0.1099367	0.8376621
Cycle2:08:00-09:00	LFD	light	12	0.3797777	1.327336	0.9933046	0.09806738	0.7482972
Cycle2:09:00-10:00	LFD	light	12	0.3877414	1.347471	1.041566	0.05267476	0.7726687
Cycle2:10:00-11:00	LFD	light	12	0.4553655	1.579074	1.235349	0.1087584	0.7776991
Cycle2:11:00-12:00	LFD	light	12	0.3756618	1.308975	0.9967086	0.07153739	0.7603222
Cycle2:12:00-13:00	LFD	light	12	0.3806101	1.324053	1.017547	0.06947622	0.7683913
Cycle2:13:00-14:00	LFD	light	12	0.4363008	1.514297	1.178873	0.08417943	0.7733211
Cycle2:14:00-15:00	LFD	light	12	0.4144584	1.429032	1.153547	0.06371408	0.804019
Cycle2:15:00-16:00	LFD	light	12	0.3922974	1.36858	1.035005	0.1009752	0.7558637
Cycle2:16:00-17:00	LFD	light	12	0.4482332	1.542816	1.257066	0.05918662	0.8103919
Cycle2:17:00-18:00	LFD	light	12	0.3747726	1.30041	1.013829	0.0298379	0.7811161
Cycle2:18:00-19:00	LFD	dark	12	0.5580004	1.900185	1.637776	0.09854496	0.8628474
Cycle2:19:00-20:00	LFD	dark	12	0.5622549	1.939505	1.561777	0.1303596	0.8042423
Cycle2:20:00-21:00	LFD	dark	12	0.6249408	2.109026	1.902357	0.1303331	0.901204
Cycle2:21:00-22:00	LFD	dark	12	0.5658538	1.894209	1.777413	0.1306814	0.937816
Cycle2:22:00-23:00	LFD	dark	12	0.4589161	1.559218	1.359606	0.1468961	0.8680975
Cycle2:23:00-00:00	LFD	dark	12	0.5739214	1.914738	1.825836	0.1191066	0.9479623
Cycle2:00:00-01:00	LFD	dark	12	0.4667249	1.558626	1.479389	0.1288517	0.9487456
Cycle2:01:00-02:00	LFD	dark	12	0.5113427	1.717577	1.58536	0.1223887	0.9226476
Cycle2:02:00-03:00	LFD	dark	12	0.4415782	1.505395	1.290123	0.1099605	0.8571453
Cycle2:03:00-04:00	LFD	dark	12	0.498087	1.707462	1.421646	0.1095522	0.8269236
Cycle2:04:00-05:00	LFD	dark	12	0.5096747	1.751082	1.440834	0.09170009	0.8249367
Cycle2:05:00-06:00	LFD	dark	12	0.5589492	1.890625	1.686139	0.1162071	0.8930652
Cycle1:06:00-07:00	HFD	light	13	0.5207036	1.814701	1.380342	0.09751849	0.7593755
Cycle1:07:00-08:00	HFD	light	13	0.3997033	1.387916	1.077708	0.08462153	0.7727007
Cycle1:08:00-09:00	HFD	light	13	0.4244217	1.461227	1.188969	0.06449501	0.8098894
Cycle1:09:00-10:00	HFD	light	13	0.4694325	1.616499	1.31397	0.07255457	0.8130969
Cycle1:10:00-11:00	HFD	light	13	0.4306361	1.493121	1.168969	0.0671368	0.7821126
Cycle1:11:00-12:00	HFD	light	13	0.3969551	1.379829	1.06511	0.0540584	0.772684
Cycle1:12:00-13:00	HFD	light	13	0.4839426	1.673468	1.329631	0.08543094	0.7858471
Cycle1:13:00-14:00	HFD	light	13	0.4228878	1.464244	1.155103	0.08310242	0.7897639
Cycle1:14:00-15:00	HFD	light	13	0.4989324	1.726363	1.367038	0.08511297	0.7908305
Cycle1:15:00-16:00	HFD	light	13	0.4465111	1.544353	1.22564	0.06440761	0.7935611
Cycle1:16:00-17:00	HFD	light	13	0.4125724	1.432049	1.114378	0.050914	0.7774013
Cycle1:17:00-18:00	HFD	light	13	0.4606266	1.579734	1.312276	0.04094551	0.8286899
Cycle1:18:00-19:00	HFD	dark	13	0.5729556	1.979468	1.580631	0.1002104	0.796096
Cycle1:19:00-20:00	HFD	dark	13	0.6179327	2.137729	1.694473	0.09606187	0.7913389
Cycle1:20:00-21:00	HFD	dark	13	0.5842835	2.028016	1.578342	0.1415771	0.7775548
Cycle1:21:00-22:00	HFD	dark	13	0.4524845	1.57355	1.211618	0.1163298	0.7705605
Cycle1:22:00-23:00	HFD	dark	13	0.5209264	1.794678	1.455045	0.1127337	0.8101165
Cycle1:23:00-00:00	HFD	dark	13	0.5220182	1.813303	1.405131	0.1333525	0.7732643
Cycle1:00:00-01:00	HFD	dark	13	0.4628114	1.602506	1.264055	0.1041934	0.7886044
Cycle1:01:00-02:00	HFD	dark	13	0.4793102	1.654959	1.325776	0.1102221	0.7929366
Cycle1:02:00-03:00	HFD	dark	13	0.4859633	1.692695	1.291569	0.1126967	0.7630105
Cycle1:03:00-04:00	HFD	dark	13	0.5698552	1.970938	1.564306	0.1357061	0.7943562
Cycle1:04:00-05:00	HFD	dark	13	0.5555472	1.921499	1.524859	0.1113229	0.7921564
Cycle1:05:00-06:00	HFD	dark	13	0.5181535	1.806728	1.370324	0.1568831	0.7549794
Cycle2:06:00-07:00	HFD	light	13	0.5799531	2.00806	1.584194	0.7894838	0.1622463
Cycle2:07:00-08:00	HFD	light	13	0.4097067	1.431063	1.074705	0.7493583	0.1254957
Cycle2:08:00-09:00	HFD	light	13	0.448881	1.552301	1.233032	0.7925255	0.1042894
Cycle2:09:00-10:00	HFD	light	13	0.4209406	1.455591	1.156594	0.79452	0.09025276
Cycle2:10:00-11:00	HFD	light	13	0.4424429	1.515112	1.268528	0.8364834	0.08516119
Cycle2:11:00-12:00	HFD	light	13	0.4598297	1.591684	1.257687	0.7881718	0.06960604
Cycle2:12:00-13:00	HFD	light	13	0.4774013	1.649208	1.317502	0.795126	0.08550644
Cycle2:13:00-14:00	HFD	light	13	0.4333042	1.495807	1.199604	0.7985395	0.07225706
Cycle2:14:00-15:00	HFD	light	13	0.4338867	1.492554	1.219974	0.81346	0.08342229
Cycle2:15:00-16:00	HFD	light	13	0.4649435	1.595912	1.319681	0.8195763	0.1088257
Cycle2:16:00-17:00	HFD	light	13	0.4594247	1.576076	1.307202	0.8277231	0.1093149
Cycle2:17:00-18:00	HFD	light	13	0.4828713	1.664987	1.343708	0.805918	0.09555358
Cycle2:18:00-19:00	HFD	dark	13	0.5446379	1.868506	1.54929	0.8285757	0.09017155
Cycle2:19:00-20:00	HFD	dark	13	0.5436448	1.879248	1.496048	0.7951583	0.1187665
Cycle2:20:00-21:00	HFD	dark	13	0.5699182	1.967536	1.577375	0.8020437	0.1016595
Cycle2:21:00-22:00	HFD	dark	13	0.5327377	1.856482	1.412809	0.7584962	0.1571577
Cycle2:22:00-23:00	HFD	dark	13	0.4644285	1.609118	1.264866	0.785302	0.1221236
Cycle2:23:00-00:00	HFD	dark	13	0.5379546	1.859108	1.482066	0.7967263	0.1420454
Cycle2:00:00-01:00	HFD	dark	13	0.4753064	1.642608	1.309451	0.7956391	0.1346766
Cycle2:01:00-02:00	HFD	dark	13	0.4739152	1.647085	1.272538	0.769916	0.1321159
Cycle2:02:00-03:00	HFD	dark	13	0.4990934	1.724697	1.375401	0.7974939	0.133253
Cycle2:03:00-04:00	HFD	dark	13	0.5477557	1.888805	1.523944	0.8019738	0.1242084
Cycle2:04:00-05:00	HFD	dark	13	0.541921	1.880574	1.465348	0.7769266	0.1453024
Cycle2:05:00-06:00	HFD	dark	13	0.5984393	2.062708	1.668045	0.806845	0.1475396
Cycle1:06:00-07:00	HFD	light	14	0.6982506	2.423625	1.88608	0.06180467	0.7780588
Cycle1:07:00-08:00	HFD	light	14	0.5336251	1.869483	1.379854	0.0797529	0.7353968
Cycle1:08:00-09:00	HFD	light	14	0.4998367	1.736322	1.345177	0.06033312	0.7724528
Cycle1:09:00-10:00	HFD	light	14	0.5620645	1.953988	1.507302	0.06030552	0.768208
Cycle1:10:00-11:00	HFD	light	14	0.4863524	1.699251	1.274073	0.05060174	0.7489482
Cycle1:11:00-12:00	HFD	light	14	0.4808481	1.668806	1.299613	0.0475536	0.7782048
Cycle1:12:00-13:00	HFD	light	14	0.5011317	1.746306	1.329118	0.04578522	0.7613859
Cycle1:13:00-14:00	HFD	light	14	0.5523924	1.918461	1.488142	0.04924847	0.7727492
Cycle1:14:00-15:00	HFD	light	14	0.4784422	1.664049	1.280306	0.04108703	0.769748
Cycle1:15:00-16:00	HFD	light	14	0.4811313	1.655063	1.352849	0.02928448	0.8171773
Cycle1:16:00-17:00	HFD	light	14	0.5186673	1.772877	1.498687	0.02567711	0.8428736
Cycle1:17:00-18:00	HFD	light	14	0.524444	1.801375	1.48419	0.02385382	0.8223488
Cycle1:18:00-19:00	HFD	dark	14	0.6236146	2.12605	1.821714	0.0478658	0.8564793
Cycle1:19:00-20:00	HFD	dark	14	0.6843808	2.36207	1.896409	0.06736312	0.8024927
Cycle1:20:00-21:00	HFD	dark	14	0.5727777	1.98486	1.558737	0.08330366	0.7842499
Cycle1:21:00-22:00	HFD	dark	14	0.662386	2.28279	1.84746	0.08348164	0.8136986
Cycle1:22:00-23:00	HFD	dark	14	0.5417228	1.877607	1.472932	0.07876596	0.7827998
Cycle1:23:00-00:00	HFD	dark	14	0.5539905	1.93015	1.470574	0.07590249	0.7592645
Cycle1:00:00-01:00	HFD	dark	14	0.5614093	1.952024	1.504426	0.06344046	0.7700034
Cycle1:01:00-02:00	HFD	dark	14	0.5910169	2.057187	1.575866	0.07095958	0.7675966
Cycle1:02:00-03:00	HFD	dark	14	0.5612975	1.954697	1.493216	0.06486354	0.763805
Cycle1:03:00-04:00	HFD	dark	14	0.5537378	1.932413	1.458702	0.06529461	0.7528479
Cycle1:04:00-05:00	HFD	dark	14	0.5886565	2.035633	1.6171	0.05486299	0.794909
Cycle1:05:00-06:00	HFD	dark	14	0.6422821	2.221513	1.762857	0.06993978	0.7934785
Cycle2:06:00-07:00	HFD	light	14	0.6429505	2.238325	1.713024	0.7651996	0.08822308
Cycle2:07:00-08:00	HFD	light	14	0.4753394	1.675664	1.192161	0.7114094	0.07886045
Cycle2:08:00-09:00	HFD	light	14	0.5076628	1.766504	1.355564	0.7652367	0.0690335
Cycle2:09:00-10:00	HFD	light	14	0.5071684	1.754416	1.391186	0.7930717	0.05993764
Cycle2:10:00-11:00	HFD	light	14	0.5401768	1.868946	1.480498	0.7893228	0.05501842
Cycle2:11:00-12:00	HFD	light	14	0.5219725	1.816053	1.394644	0.7666216	0.05241005
Cycle2:12:00-13:00	HFD	light	14	0.4878675	1.709625	1.259937	0.7372318	0.05460709
Cycle2:13:00-14:00	HFD	light	14	0.513189	1.768938	1.430168	0.8080416	0.04652289
Cycle2:14:00-15:00	HFD	light	14	0.4927653	1.714226	1.31735	0.7691357	0.0421067
Cycle2:15:00-16:00	HFD	light	14	0.5697642	1.978798	1.534925	0.7710067	0.05838824
Cycle2:16:00-17:00	HFD	light	14	0.4986348	1.721902	1.378448	0.7980832	0.06062203
Cycle2:17:00-18:00	HFD	light	14	0.572094	1.964185	1.622103	0.8251603	0.05046108
Cycle2:18:00-19:00	HFD	dark	14	0.5898414	2.019555	1.692244	0.8326753	0.04963005
Cycle2:19:00-20:00	HFD	dark	14	0.6220045	2.146108	1.725976	0.8033652	0.08239872
Cycle2:20:00-21:00	HFD	dark	14	0.6326032	2.184372	1.749345	0.79947	0.08095358
Cycle2:21:00-22:00	HFD	dark	14	0.5854868	2.039762	1.554622	0.7594688	0.09876433
Cycle2:22:00-23:00	HFD	dark	14	0.5820876	2.014815	1.592292	0.7903906	0.08574237
Cycle2:23:00-00:00	HFD	dark	14	0.5366272	1.867515	1.432106	0.7658331	0.07369494
Cycle2:00:00-01:00	HFD	dark	14	0.5426444	1.884567	1.462022	0.7749962	0.06926677
Cycle2:01:00-02:00	HFD	dark	14	0.5728405	1.988808	1.545615	0.7755665	0.08119321
Cycle2:02:00-03:00	HFD	dark	14	0.5340489	1.856904	1.431063	0.7693622	0.07779703
Cycle2:03:00-04:00	HFD	dark	14	0.5199406	1.810545	1.383653	0.7644196	0.06732742
Cycle2:04:00-05:00	HFD	dark	14	0.6257827	2.16552	1.713741	0.7904229	0.07444546
Cycle2:05:00-06:00	HFD	dark	14	0.6488076	2.250664	1.757317	0.7805056	0.07999463
Cycle1:06:00-07:00	HFD	light	15	0.5640134	1.967148	1.489775	0.1343237	0.7566317
Cycle1:07:00-08:00	HFD	light	15	0.6854333	2.358645	1.924475	0.1195116	0.8135553
Cycle1:08:00-09:00	HFD	light	15	0.5629105	1.958014	1.505704	0.1190067	0.7691116
Cycle1:09:00-10:00	HFD	light	15	0.6531795	2.268954	1.758028	0.1328471	0.7726314
Cycle1:10:00-11:00	HFD	light	15	0.5792606	2.020124	1.530774	0.1254133	0.7572012
Cycle1:11:00-12:00	HFD	light	15	0.6076126	2.100174	1.672775	0.1164454	0.7912632
Cycle1:12:00-13:00	HFD	light	15	0.5928105	2.057257	1.602645	0.09569378	0.7777575
Cycle1:13:00-14:00	HFD	light	15	0.5084908	1.771091	1.351696	0.08334921	0.75802
Cycle1:14:00-15:00	HFD	light	15	0.5839595	2.010322	1.636511	0.08827908	0.8134108
Cycle1:15:00-16:00	HFD	light	15	0.6342493	2.170504	1.823568	0.03167076	0.8425635
Cycle1:16:00-17:00	HFD	light	15	0.6340181	2.197198	1.724966	0.1382389	0.7800075
Cycle1:17:00-18:00	HFD	light	15	0.6187789	2.136141	1.712883	0.08791769	0.7983394
Cycle1:18:00-19:00	HFD	dark	15	0.7351989	2.535613	2.043818	0.1011324	0.8038404
Cycle1:19:00-20:00	HFD	dark	15	0.6945578	2.406001	1.893231	0.1418346	0.7858735
Cycle1:20:00-21:00	HFD	dark	15	0.7616224	2.646636	2.046394	0.172481	0.7735692
Cycle1:21:00-22:00	HFD	dark	15	0.6151075	2.141963	1.636812	0.1691174	0.7624796
Cycle1:22:00-23:00	HFD	dark	15	0.7217772	2.503381	1.956413	0.1733212	0.7798933
Cycle1:23:00-00:00	HFD	dark	15	0.625693	2.18518	1.642335	0.155203	0.7488189
Cycle1:00:00-01:00	HFD	dark	15	0.6088989	2.125932	1.600378	0.133744	0.7502225
Cycle1:01:00-02:00	HFD	dark	15	0.618935	2.148175	1.672357	0.08309088	0.777386
Cycle1:02:00-03:00	HFD	dark	15	0.6492845	2.254654	1.750287	0.09719795	0.7720128
Cycle1:03:00-04:00	HFD	dark	15	0.6259343	2.176841	1.675687	0.1180763	0.7664861
Cycle1:04:00-05:00	HFD	dark	15	0.6379291	2.22067	1.700262	0.1294408	0.7573056
Cycle1:05:00-06:00	HFD	dark	15	0.6916762	2.398183	1.877666	0.1389747	0.7797199
Cycle2:06:00-07:00	HFD	light	15	0.5675552	1.98746	1.470772	0.7366613	0.1303414
Cycle2:07:00-08:00	HFD	light	15	0.5909153	2.052919	1.589544	0.7722424	0.1042603
Cycle2:08:00-09:00	HFD	light	15	0.5389633	1.860404	1.492648	0.8000616	0.1016457
Cycle2:09:00-10:00	HFD	light	15	0.6570092	2.272907	1.801653	0.7913318	0.1226814
Cycle2:10:00-11:00	HFD	light	15	0.5448386	1.889671	1.476899	0.7802967	0.112024
Cycle2:11:00-12:00	HFD	light	15	0.5549746	1.929783	1.486711	0.7664774	0.07446977
Cycle2:12:00-13:00	HFD	light	15	0.6091812	2.112266	1.653328	0.780466	0.1279237
Cycle2:13:00-14:00	HFD	light	15	0.5735663	1.994217	1.537276	0.7666202	0.1008723
Cycle2:14:00-15:00	HFD	light	15	0.5866535	2.037265	1.5811	0.7726806	0.1121021
Cycle2:15:00-16:00	HFD	light	15	0.5496345	1.905591	1.492442	0.780095	0.08307305
Cycle2:16:00-17:00	HFD	light	15	0.67379	2.318359	1.892568	0.8117305	0.0891077
Cycle2:17:00-18:00	HFD	light	15	0.680347	2.363628	1.830071	0.7738025	0.1032538
Cycle2:18:00-19:00	HFD	dark	15	0.7273675	2.516901	1.992481	0.79175	0.123027
Cycle2:19:00-20:00	HFD	dark	15	0.6952254	2.4261	1.83167	0.7523691	0.1405127
Cycle2:20:00-21:00	HFD	dark	15	0.6870024	2.403659	1.787722	0.7433252	0.1936137
Cycle2:21:00-22:00	HFD	dark	15	0.6608222	2.306801	1.738338	0.7518052	0.1611438
Cycle2:22:00-23:00	HFD	dark	15	0.607981	2.130647	1.569743	0.7351881	0.1627389
Cycle2:23:00-00:00	HFD	dark	15	0.6243808	2.199382	1.571955	0.7133	0.1804319
Cycle2:00:00-01:00	HFD	dark	15	0.6163324	2.147174	1.636705	0.758752	0.1683373
Cycle2:01:00-02:00	HFD	dark	15	0.6258193	2.183641	1.649722	0.7510329	0.1323853
Cycle2:02:00-03:00	HFD	dark	15	0.6506708	2.26492	1.734595	0.7643214	0.1342091
Cycle2:03:00-04:00	HFD	dark	15	0.6280425	2.181028	1.692536	0.7743713	0.1082402
Cycle2:04:00-05:00	HFD	dark	15	0.6894397	2.389669	1.8743	0.7820023	0.1241089
Cycle2:05:00-06:00	HFD	dark	15	0.6835919	2.377434	1.829776	0.7661217	0.1417187
Cycle1:06:00-07:00	HFD	light	16	0.559727	1.95511	1.468078	0.1112764	0.7510174
Cycle1:07:00-08:00	HFD	light	16	0.5952148	2.051774	1.658413	0.08608787	0.8087279
Cycle1:08:00-09:00	HFD	light	16	0.549913	1.91626	1.458622	0.100403	0.7603171
Cycle1:09:00-10:00	HFD	light	16	0.5537457	1.92748	1.4764	0.08385421	0.7638317
Cycle1:10:00-11:00	HFD	light	16	0.7158981	2.489543	1.91713	0.1273209	0.7659418
Cycle1:11:00-12:00	HFD	light	16	0.5493495	1.920704	1.434297	0.08022639	0.7466013
Cycle1:12:00-13:00	HFD	light	16	0.655673	2.263271	1.815852	0.09507693	0.7969204
Cycle1:13:00-14:00	HFD	light	16	0.5363913	1.874695	1.402965	0.06495031	0.749081
Cycle1:14:00-15:00	HFD	light	16	0.6009758	2.080552	1.642683	0.08174933	0.7842862
Cycle1:15:00-16:00	HFD	light	16	0.5372002	1.865758	1.447003	0.03891687	0.7700119
Cycle1:16:00-17:00	HFD	light	16	0.6712659	2.330681	1.810625	0.1305987	0.7752842
Cycle1:17:00-18:00	HFD	light	16	0.5982139	2.088818	1.571607	0.0903535	0.7514038
Cycle1:18:00-19:00	HFD	dark	16	0.7435287	2.569453	2.048761	0.1007518	0.7954909
Cycle1:19:00-20:00	HFD	dark	16	0.8309106	2.880089	2.258663	0.150002	0.7853104
Cycle1:20:00-21:00	HFD	dark	16	0.6261025	2.180778	1.664193	0.1423986	0.7647023
Cycle1:21:00-22:00	HFD	dark	16	0.672471	2.321253	1.862382	0.1342182	0.8015773
Cycle1:22:00-23:00	HFD	dark	16	0.7413523	2.570821	2.011088	0.1818735	0.7799813
Cycle1:23:00-00:00	HFD	dark	16	0.5910679	2.049479	1.6041	0.1352003	0.7829893
Cycle1:00:00-01:00	HFD	dark	16	0.5887064	2.038894	1.606231	0.1336113	0.786964
Cycle1:01:00-02:00	HFD	dark	16	0.5387573	1.866909	1.466367	0.08609234	0.7856624
Cycle1:02:00-03:00	HFD	dark	16	0.5676016	1.978684	1.502741	0.09815799	0.7574312
Cycle1:03:00-04:00	HFD	dark	16	0.633661	2.19527	1.726453	0.1101566	0.7853044
Cycle1:04:00-05:00	HFD	dark	16	0.6711955	2.319551	1.849225	0.1272435	0.7938753
Cycle1:05:00-06:00	HFD	dark	16	0.7832336	2.73004	2.07487	0.16931	0.758849
Cycle2:06:00-07:00	HFD	light	16	0.5927558	2.078546	1.525963	0.7343417	0.1505415
Cycle2:07:00-08:00	HFD	light	16	0.4905254	1.718961	1.266726	0.7369354	0.109457
Cycle2:08:00-09:00	HFD	light	16	0.6428393	2.227434	1.750156	0.783971	0.1368628
Cycle2:09:00-10:00	HFD	light	16	0.5088382	1.777993	1.332339	0.7488416	0.1208254
Cycle2:10:00-11:00	HFD	light	16	0.4917639	1.72509	1.263551	0.7320575	0.1077575
Cycle2:11:00-12:00	HFD	light	16	0.5152311	1.798897	1.354186	0.7524648	0.07555199
Cycle2:12:00-13:00	HFD	light	16	0.526067	1.837566	1.37969	0.7498377	0.1127634
Cycle2:13:00-14:00	HFD	light	16	0.5490093	1.910643	1.46502	0.766296	0.09280634
Cycle2:14:00-15:00	HFD	light	16	0.6995264	2.432243	1.874594	0.7698561	0.121837
Cycle2:15:00-16:00	HFD	light	16	0.5087707	1.783199	1.312769	0.7354256	0.09368917
Cycle2:16:00-17:00	HFD	light	16	0.5319978	1.859611	1.390507	0.7461513	0.07532042
Cycle2:17:00-18:00	HFD	light	16	0.6055759	2.096076	1.656686	0.7876344	0.083634
Cycle2:18:00-19:00	HFD	dark	16	0.7742468	2.691031	2.078444	0.7730406	0.126021
Cycle2:19:00-20:00	HFD	dark	16	0.5957134	2.072649	1.591543	0.7653425	0.1246605
Cycle2:20:00-21:00	HFD	dark	16	0.8135552	2.816458	2.223866	0.7890795	0.1710874
Cycle2:21:00-22:00	HFD	dark	16	0.5693794	1.974598	1.544093	0.7800273	0.1280322
Cycle2:22:00-23:00	HFD	dark	16	0.6261433	2.171403	1.698212	0.7813317	0.1166377
Cycle2:23:00-00:00	HFD	dark	16	0.7379565	2.561097	1.994568	0.7777677	0.1536002
Cycle2:00:00-01:00	HFD	dark	16	0.5763221	2.015564	1.502738	0.7452242	0.1664991
Cycle2:01:00-02:00	HFD	dark	16	0.6080278	2.107806	1.651837	0.7805162	0.1220384
Cycle2:02:00-03:00	HFD	dark	16	0.5840058	2.032153	1.559416	0.7664661	0.1257892
Cycle2:03:00-04:00	HFD	dark	16	0.5910819	2.038852	1.642178	0.8050516	0.09527009
Cycle2:04:00-05:00	HFD	dark	16	0.6980646	2.411436	1.926709	0.7956638	0.1342659
Cycle2:05:00-06:00	HFD	dark	16	0.6654293	2.307365	1.805751	0.7777928	0.1376659
Cycle1:06:00-07:00	HFD	light	17	0.5102784	1.788525	1.316513	0.1763854	0.7333655
Cycle1:07:00-08:00	HFD	light	17	0.4896263	1.711817	1.278633	0.166753	0.7465042
Cycle1:08:00-09:00	HFD	light	17	0.468466	1.627807	1.259113	0.1663771	0.7733081
Cycle1:09:00-10:00	HFD	light	17	0.4696024	1.635826	1.247665	0.1497907	0.7621749
Cycle1:10:00-11:00	HFD	light	17	0.4471961	1.561047	1.176476	0.1393095	0.7510421
Cycle1:11:00-12:00	HFD	light	17	0.470037	1.645571	1.219491	0.1071113	0.7394755
Cycle1:12:00-13:00	HFD	light	17	0.4717045	1.607237	1.381212	-0.02874083	0.8605904
Cycle1:13:00-14:00	HFD	light	17	0.3956275	1.351055	1.147635	-0.02398456	0.8512368
Cycle1:14:00-15:00	HFD	light	17	0.4599298	1.574874	1.319096	0.01414689	0.835754
Cycle1:15:00-16:00	HFD	light	17	0.4391141	1.504769	1.25522	-0.005149051	0.8318977
Cycle1:16:00-17:00	HFD	light	17	0.5176035	1.780533	1.455374	0.07414799	0.8152688
Cycle1:17:00-18:00	HFD	light	17	0.5409613	1.878324	1.458902	0.1249745	0.7766911
Cycle1:18:00-19:00	HFD	dark	17	0.5090116	1.763351	1.387126	0.07081465	0.784035
Cycle1:19:00-20:00	HFD	dark	17	0.6028469	2.088879	1.641207	0.0891762	0.7867197
Cycle1:20:00-21:00	HFD	dark	17	0.5649349	1.956334	1.542196	0.1232383	0.7887004
Cycle1:21:00-22:00	HFD	dark	17	0.5362647	1.866826	1.4291	0.1258121	0.7631423
Cycle1:22:00-23:00	HFD	dark	17	0.5089844	1.763393	1.386567	0.1117388	0.7867424
Cycle1:23:00-00:00	HFD	dark	17	0.512998	1.781326	1.383149	0.100025	0.7757034
Cycle1:00:00-01:00	HFD	dark	17	0.5125752	1.787164	1.355974	0.108088	0.7565576
Cycle1:01:00-02:00	HFD	dark	17	0.5213013	1.814848	1.388824	0.1176103	0.7633663
Cycle1:02:00-03:00	HFD	dark	17	0.5029469	1.744494	1.362929	0.1098142	0.7790208
Cycle1:03:00-04:00	HFD	dark	17	0.4610004	1.602667	1.236191	0.09419656	0.7703714
Cycle1:04:00-05:00	HFD	dark	17	0.4453956	1.541252	1.219877	0.07186599	0.7914529
Cycle1:05:00-06:00	HFD	dark	17	0.5134977	1.77764	1.403813	0.09400492	0.7838855
Cycle2:06:00-07:00	HFD	light	17	0.5218928	1.810263	1.414075	0.7787829	0.09262726
Cycle2:07:00-08:00	HFD	light	17	0.4551031	1.584358	1.212566	0.765494	0.09045615
Cycle2:08:00-09:00	HFD	light	17	0.3995332	1.396572	1.044299	0.7437282	0.07171058
Cycle2:09:00-10:00	HFD	light	17	0.4716423	1.639618	1.264891	0.7709296	0.08489265
Cycle2:10:00-11:00	HFD	light	17	0.447897	1.558327	1.19673	0.7666731	0.08367471
Cycle2:11:00-12:00	HFD	light	17	0.4532937	1.568441	1.242015	0.7916933	0.0533797
Cycle2:12:00-13:00	HFD	light	17	0.4210934	1.456859	1.154377	0.7925018	0.07557681
Cycle2:13:00-14:00	HFD	light	17	0.4610936	1.598018	1.254161	0.7834156	0.06542291
Cycle2:14:00-15:00	HFD	light	17	0.4310063	1.484461	1.205402	0.8106632	0.06209044
Cycle2:15:00-16:00	HFD	light	17	0.5764177	1.985207	1.612353	0.8096916	0.0668065
Cycle2:16:00-17:00	HFD	light	17	0.4795465	1.666727	1.287406	0.7720007	0.09918685
Cycle2:17:00-18:00	HFD	light	17	0.4685732	1.615622	1.304148	0.8069811	0.07959174
Cycle2:18:00-19:00	HFD	dark	17	0.5087492	1.745765	1.445837	0.8287359	0.1020507
Cycle2:19:00-20:00	HFD	dark	17	0.5907328	2.046473	1.609761	0.7865919	0.133076
Cycle2:20:00-21:00	HFD	dark	17	0.5198655	1.797356	1.429517	0.7941833	0.09911237
Cycle2:21:00-22:00	HFD	dark	17	0.595273	2.056232	1.643407	0.7964737	0.1463169
Cycle2:22:00-23:00	HFD	dark	17	0.4907483	1.712454	1.293272	0.752359	0.1477401
Cycle2:23:00-00:00	HFD	dark	17	0.4599356	1.611141	1.18995	0.7371332	0.1115486
Cycle2:00:00-01:00	HFD	dark	17	0.4724809	1.659261	1.207533	0.7264256	0.1027554
Cycle2:01:00-02:00	HFD	dark	17	0.5184419	1.819533	1.329039	0.7290149	0.09113781
Cycle2:02:00-03:00	HFD	dark	17	0.4149196	1.468714	1.019102	0.6930312	0.09900186
Cycle2:03:00-04:00	HFD	dark	17	0.448674	1.578431	1.136801	0.7196642	0.09830503
Cycle2:04:00-05:00	HFD	dark	17	0.4478094	1.575488	1.13426	0.7190974	0.07668013
Cycle2:05:00-06:00	HFD	dark	17	0.5472229	1.922012	1.397587	0.7268413	0.08862837
Cycle1:06:00-07:00	HFD	light	18	0.6816395	2.385549	1.771438	0.1969212	0.7430892
Cycle1:07:00-08:00	HFD	light	18	0.5256673	1.852737	1.319605	0.2154874	0.7119739
Cycle1:08:00-09:00	HFD	light	18	0.6595612	2.300308	1.742472	0.2229485	0.7531087
Cycle1:09:00-10:00	HFD	light	18	0.5268025	1.849995	1.346484	0.2101494	0.7264491
Cycle1:10:00-11:00	HFD	light	18	0.5249959	1.842069	1.347504	0.177093	0.7285294
Cycle1:11:00-12:00	HFD	light	18	0.5183313	1.811309	1.356679	0.1279328	0.7469389
Cycle1:12:00-13:00	HFD	light	18	0.5167354	1.787519	1.4174	-0.01367115	0.7912965
Cycle1:13:00-14:00	HFD	light	18	0.4627649	1.601447	1.267129	-0.01830675	0.7911988
Cycle1:14:00-15:00	HFD	light	18	0.4785248	1.659404	1.298105	0.01502267	0.7810389
Cycle1:15:00-16:00	HFD	light	18	0.507379	1.74225	1.437713	0.002407311	0.8230684
Cycle1:16:00-17:00	HFD	light	18	0.4829058	1.685907	1.269684	0.05655804	0.7528635
Cycle1:17:00-18:00	HFD	light	18	0.5322748	1.840131	1.464098	0.09499588	0.7940247
Cycle1:18:00-19:00	HFD	dark	18	0.5944295	2.049953	1.653067	0.07121902	0.8052319
Cycle1:19:00-20:00	HFD	dark	18	0.6025511	2.079726	1.669367	0.09611358	0.8027277
Cycle1:20:00-21:00	HFD	dark	18	0.596589	2.061657	1.643905	0.1104414	0.7974237
Cycle1:21:00-22:00	HFD	dark	18	0.5837614	2.022305	1.590823	0.1074151	0.7875137
Cycle1:22:00-23:00	HFD	dark	18	0.5369832	1.866975	1.439395	0.1372193	0.7647428
Cycle1:23:00-00:00	HFD	dark	18	0.5302159	1.849377	1.400123	0.1371377	0.753625
Cycle1:00:00-01:00	HFD	dark	18	0.5123933	1.780815	1.375857	0.1012297	0.772565
Cycle1:01:00-02:00	HFD	dark	18	0.4930735	1.70867	1.341795	0.08946902	0.7864366
Cycle1:02:00-03:00	HFD	dark	18	0.5856562	2.02471	1.610806	0.1034587	0.796007
Cycle1:03:00-04:00	HFD	dark	18	0.4792988	1.671248	1.267564	0.09500379	0.7569153
Cycle1:04:00-05:00	HFD	dark	18	0.5035723	1.746847	1.363968	0.0879589	0.7803577
Cycle1:05:00-06:00	HFD	dark	18	0.6585803	2.270985	1.832175	0.108189	0.806282
Cycle2:06:00-07:00	HFD	light	18	0.6478072	2.252838	1.734495	0.7693422	0.1082496
Cycle2:07:00-08:00	HFD	light	18	0.4867687	1.710625	1.239819	0.7234415	0.1289911
Cycle2:08:00-09:00	HFD	light	18	0.4474589	1.565825	1.163408	0.7416595	0.09713922
Cycle2:09:00-10:00	HFD	light	18	0.4822662	1.673851	1.303003	0.776469	0.09550345
Cycle2:10:00-11:00	HFD	light	18	0.4729037	1.641426	1.277457	0.776841	0.08922874
Cycle2:11:00-12:00	HFD	light	18	0.4676953	1.618814	1.279545	0.7911965	0.06769479
Cycle2:12:00-13:00	HFD	light	18	0.4783885	1.65079	1.326743	0.8016811	0.08870258
Cycle2:13:00-14:00	HFD	light	18	0.5600018	1.944777	1.509038	0.7706747	0.1065246
Cycle2:14:00-15:00	HFD	light	18	0.515286	1.796427	1.363816	0.7571033	0.08314246
Cycle2:15:00-16:00	HFD	light	18	0.4819126	1.667061	1.32187	0.7923114	0.05998471
Cycle2:16:00-17:00	HFD	light	18	0.4884	1.698528	1.307505	0.7689796	0.07182509
Cycle2:17:00-18:00	HFD	light	18	0.5292351	1.821291	1.485424	0.8134034	0.05846665
Cycle2:18:00-19:00	HFD	dark	18	0.5860283	2.018223	1.639533	0.8097368	0.08226515
Cycle2:19:00-20:00	HFD	dark	18	0.62288	2.157687	1.697909	0.786548	0.1138026
Cycle2:20:00-21:00	HFD	dark	18	0.6655025	2.302094	1.82564	0.7929435	0.1349955
Cycle2:21:00-22:00	HFD	dark	18	0.5293853	1.849051	1.388769	0.749482	0.1615557
Cycle2:22:00-23:00	HFD	dark	18	0.5335613	1.846855	1.459523	0.7879211	0.1303963
Cycle2:23:00-00:00	HFD	dark	18	0.6148733	2.131661	1.669993	0.7792578	0.1340057
Cycle2:00:00-01:00	HFD	dark	18	0.5081757	1.769963	1.350967	0.7608092	0.1118835
Cycle2:01:00-02:00	HFD	dark	18	0.5691044	1.973112	1.545244	0.7766363	0.09725875
Cycle2:02:00-03:00	HFD	dark	18	0.5404576	1.888108	1.416449	0.7481644	0.1268409
Cycle2:03:00-04:00	HFD	dark	18	0.5123911	1.78907	1.346407	0.7528149	0.1142745
Cycle2:04:00-05:00	HFD	dark	18	0.5283693	1.840099	1.405359	0.7628754	0.09685179
Cycle2:05:00-06:00	HFD	dark	18	0.6423936	2.222692	1.760336	0.7918122	0.1214425
Cycle1:06:00-07:00	HFD	light	19	0.5426093	1.8907	1.439639	0.08402368	0.7601687
Cycle1:07:00-08:00	HFD	light	19	0.4941503	1.713736	1.339966	0.05479443	0.7784123
Cycle1:08:00-09:00	HFD	light	19	0.4882536	1.691057	1.33192	0.06330851	0.7862674
Cycle1:09:00-10:00	HFD	light	19	0.5345764	1.850805	1.460744	0.08220767	0.7870966
Cycle1:10:00-11:00	HFD	light	19	0.4769668	1.65788	1.280054	0.06379239	0.7707367
Cycle1:11:00-12:00	HFD	light	19	0.5004237	1.731533	1.371087	0.06049823	0.7920176
Cycle1:12:00-13:00	HFD	light	19	0.5206774	1.801214	1.428004	0.05661414	0.7917466
Cycle1:13:00-14:00	HFD	light	19	0.4957702	1.727901	1.313904	0.0596771	0.7574797
Cycle1:14:00-15:00	HFD	light	19	0.479956	1.659586	1.319022	0.02928619	0.7943801
Cycle1:15:00-16:00	HFD	light	19	0.5081971	1.75556	1.402611	0.06336268	0.7994538
Cycle1:16:00-17:00	HFD	light	19	0.5078773	1.753307	1.405822	0.04279108	0.8010698
Cycle1:17:00-18:00	HFD	light	19	0.5632082	1.933155	1.598767	0.04014179	0.8278039
Cycle1:18:00-19:00	HFD	dark	19	0.5608565	1.937891	1.546455	0.05021605	0.7946277
Cycle1:19:00-20:00	HFD	dark	19	0.6885658	2.379341	1.897932	0.09986106	0.798924
Cycle1:20:00-21:00	HFD	dark	19	0.6896471	2.390083	1.875951	0.1392663	0.7859023
Cycle1:21:00-22:00	HFD	dark	19	0.6375896	2.224728	1.680688	0.1181488	0.7532015
Cycle1:22:00-23:00	HFD	dark	19	0.5871915	2.049734	1.544776	0.1070812	0.7465461
Cycle1:23:00-00:00	HFD	dark	19	0.600723	2.087605	1.613742	0.1251339	0.7711094
Cycle1:00:00-01:00	HFD	dark	19	0.5147407	1.800263	1.341931	0.1014629	0.7454306
Cycle1:01:00-02:00	HFD	dark	19	0.6041332	2.102339	1.612633	0.1128898	0.7656635
Cycle1:02:00-03:00	HFD	dark	19	0.5251133	1.829518	1.393993	0.09003393	0.7596706
Cycle1:03:00-04:00	HFD	dark	19	0.5413907	1.881443	1.45426	0.08005952	0.7730771
Cycle1:04:00-05:00	HFD	dark	19	0.5949853	2.064998	1.607835	0.1064583	0.7767666
Cycle1:05:00-06:00	HFD	dark	19	0.5788161	2.013496	1.547691	0.1116776	0.7665276
Cycle2:06:00-07:00	HFD	light	19	0.6354684	2.209749	1.702098	0.1245475	0.7703964
Cycle2:07:00-08:00	HFD	light	19	0.4868975	1.706263	1.257303	0.09843042	0.7357206
Cycle2:08:00-09:00	HFD	light	19	0.4804937	1.670958	1.286602	0.09715915	0.768249
Cycle2:09:00-10:00	HFD	light	19	0.5461253	1.893442	1.482851	0.1093664	0.7794402
Cycle2:10:00-11:00	HFD	light	19	0.4764592	1.666105	1.243099	0.09899549	0.7459483
Cycle2:11:00-12:00	HFD	light	19	0.4987552	1.733319	1.33958	0.07295217	0.770624
Cycle2:12:00-13:00	HFD	light	19	0.4993145	1.743078	1.313235	0.08243037	0.7522674
Cycle2:13:00-14:00	HFD	light	19	0.5015635	1.745584	1.338195	0.06725894	0.7645344
Cycle2:14:00-15:00	HFD	light	19	0.4925469	1.709867	1.329594	0.06178728	0.7774283
Cycle2:15:00-16:00	HFD	light	19	0.5103032	1.768103	1.389657	0.07404347	0.7854959
Cycle2:16:00-17:00	HFD	light	19	0.5090814	1.755825	1.414996	0.04887667	0.8057615
Cycle2:17:00-18:00	HFD	light	19	0.5767508	1.988464	1.605765	0.06579845	0.807876
Cycle2:18:00-19:00	HFD	dark	19	0.5914193	2.044106	1.628541	0.06728306	0.7946725
Cycle2:19:00-20:00	HFD	dark	19	0.6009186	2.075715	1.659057	0.07342885	0.7990826
Cycle2:20:00-21:00	HFD	dark	19	0.6545436	2.266435	1.787558	0.1228335	0.7903565
Cycle2:21:00-22:00	HFD	dark	19	0.5806994	2.015693	1.568244	0.1264699	0.773093
Cycle2:22:00-23:00	HFD	dark	19	0.5432633	1.888254	1.45821	0.131896	0.770558
Cycle2:23:00-00:00	HFD	dark	19	0.5815306	2.020022	1.565343	0.1319714	0.7741672
Cycle2:00:00-01:00	HFD	dark	19	0.5858968	2.039913	1.560262	0.1286914	0.7646246
Cycle2:01:00-02:00	HFD	dark	19	0.6469288	2.257711	1.703894	0.1458316	0.7520929
Cycle2:02:00-03:00	HFD	dark	19	0.5312423	1.860477	1.376037	0.1054396	0.738632
Cycle2:03:00-04:00	HFD	dark	19	0.5316486	1.85024	1.418638	0.08096804	0.7655719
Cycle2:04:00-05:00	HFD	dark	19	0.5642888	1.965534	1.499678	0.07580021	0.7619036
Cycle2:05:00-06:00	HFD	dark	19	0.5864115	2.035814	1.582625	0.09804628	0.7762312
Cycle1:06:00-07:00	HFD	light	20	0.6190794	2.158959	1.636106	0.09260932	0.7589498
Cycle1:07:00-08:00	HFD	light	20	0.5311294	1.861364	1.371178	0.08372471	0.7364795
Cycle1:08:00-09:00	HFD	light	20	0.5121324	1.79494	1.321593	0.08175433	0.7344517
Cycle1:09:00-10:00	HFD	light	20	0.5680579	1.979407	1.507041	0.09942754	0.7572131
Cycle1:10:00-11:00	HFD	light	20	0.495796	1.732008	1.299659	0.0875572	0.7489642
Cycle1:11:00-12:00	HFD	light	20	0.521072	1.814425	1.386877	0.07134376	0.7631924
Cycle1:12:00-13:00	HFD	light	20	0.5808046	2.017827	1.562223	0.08721767	0.7728651
Cycle1:13:00-14:00	HFD	light	20	0.5004897	1.755491	1.286714	0.06247814	0.7334707
Cycle1:14:00-15:00	HFD	light	20	0.546845	1.894613	1.489526	0.03876001	0.7840534
Cycle1:15:00-16:00	HFD	light	20	0.5161503	1.79604	1.378221	0.07721458	0.7657109
Cycle1:16:00-17:00	HFD	light	20	0.5197091	1.798367	1.423558	0.0438705	0.790747
Cycle1:17:00-18:00	HFD	light	20	0.5519064	1.905517	1.526942	0.03822161	0.8015967
Cycle1:18:00-19:00	HFD	dark	20	0.6567698	2.252153	1.871997	0.05673268	0.8303791
Cycle1:19:00-20:00	HFD	dark	20	0.6519016	2.243362	1.829961	0.1121295	0.8159919
Cycle1:20:00-21:00	HFD	dark	20	0.5908139	2.045773	1.613478	0.1230484	0.7855837
Cycle1:21:00-22:00	HFD	dark	20	0.6486666	2.235965	1.807571	0.09126722	0.8060479
Cycle1:22:00-23:00	HFD	dark	20	0.5827768	2.03043	1.547037	0.1091855	0.7606107
Cycle1:23:00-00:00	HFD	dark	20	0.6411611	2.21645	1.764004	0.09421288	0.796475
Cycle1:00:00-01:00	HFD	dark	20	0.5728468	1.997385	1.515148	0.1062784	0.7577933
Cycle1:01:00-02:00	HFD	dark	20	0.5879743	2.042439	1.582569	0.1007178	0.7727302
Cycle1:02:00-03:00	HFD	dark	20	0.573374	1.992606	1.540122	0.08460198	0.7732522
Cycle1:03:00-04:00	HFD	dark	20	0.5968106	2.07494	1.599912	0.08239834	0.7694573
Cycle1:04:00-05:00	HFD	dark	20	0.6422043	2.227103	1.741766	0.1064991	0.7825406
Cycle1:05:00-06:00	HFD	dark	20	0.6465294	2.257811	1.697519	0.1261723	0.7519443
Cycle2:06:00-07:00	HFD	light	20	0.5465659	1.906384	1.443373	0.0989477	0.7568626
Cycle2:07:00-08:00	HFD	light	20	0.5822082	2.022149	1.567975	0.0747274	0.7727886
Cycle2:08:00-09:00	HFD	light	20	0.6164767	2.143593	1.651637	0.1165839	0.7664473
Cycle2:09:00-10:00	HFD	light	20	0.5235692	1.836028	1.347529	0.1023102	0.7319343
Cycle2:10:00-11:00	HFD	light	20	0.4860004	1.703208	1.254667	0.1017328	0.7305426
Cycle2:11:00-12:00	HFD	light	20	0.5429219	1.888335	1.452775	0.07342336	0.7671672
Cycle2:12:00-13:00	HFD	light	20	0.4958394	1.738045	1.278803	0.08146134	0.7344545
Cycle2:13:00-14:00	HFD	light	20	0.4883928	1.708261	1.272716	0.06217178	0.7460475
Cycle2:14:00-15:00	HFD	light	20	0.6048351	2.09018	1.666532	0.07546964	0.795482
Cycle2:15:00-16:00	HFD	light	20	0.5457023	1.899945	1.453303	0.07753091	0.7627609
Cycle2:16:00-17:00	HFD	light	20	0.5148141	1.786355	1.392594	0.05516581	0.778748
Cycle2:17:00-18:00	HFD	light	20	0.5449327	1.886369	1.490083	0.05671348	0.7880293
Cycle2:18:00-19:00	HFD	dark	20	0.6575793	2.260136	1.855749	0.0750274	0.8201241
Cycle2:19:00-20:00	HFD	dark	20	0.6589382	2.274237	1.825982	0.09717754	0.8030469
Cycle2:20:00-21:00	HFD	dark	20	0.6218024	2.158449	1.678956	0.1411973	0.7754984
Cycle2:21:00-22:00	HFD	dark	20	0.6029836	2.089053	1.642646	0.1322486	0.7822569
Cycle2:22:00-23:00	HFD	dark	20	0.6588793	2.297112	1.743586	0.1474177	0.7556544
Cycle2:23:00-00:00	HFD	dark	20	0.6086375	2.131321	1.577235	0.1402658	0.7378023
Cycle2:00:00-01:00	HFD	dark	20	0.5703277	1.987962	1.510762	0.1342649	0.7594777
Cycle2:01:00-02:00	HFD	dark	20	0.6053326	2.101276	1.634493	0.1299162	0.7751453
Cycle2:02:00-03:00	HFD	dark	20	0.5826185	2.029537	1.547832	0.1078059	0.761813
Cycle2:03:00-04:00	HFD	dark	20	0.5591836	1.943182	1.502394	0.08854257	0.7708714
Cycle2:04:00-05:00	HFD	dark	20	0.6227061	2.160823	1.684113	0.09206227	0.7751793
Cycle2:05:00-06:00	HFD	dark	20	0.5906905	2.05775	1.568941	0.1038465	0.7585385
Cycle1:06:00-07:00	HFD	light	21	0.6535764	2.265733	1.775486	0.1016588	0.7812017
Cycle1:07:00-08:00	HFD	light	21	0.5404497	1.872723	1.471152	0.07724589	0.7842503
Cycle1:08:00-09:00	HFD	light	21	0.5558489	1.931564	1.49354	0.07005306	0.7697544
Cycle1:09:00-10:00	HFD	light	21	0.5352219	1.858741	1.442195	0.07657269	0.7719588
Cycle1:10:00-11:00	HFD	light	21	0.5551081	1.930559	1.485958	0.06094924	0.7652044
Cycle1:11:00-12:00	HFD	light	21	0.51344	1.785184	1.376063	0.1122744	0.7694044
Cycle1:12:00-13:00	HFD	light	21	0.5475991	1.914873	1.428696	0.09960864	0.7447062
Cycle1:13:00-14:00	HFD	light	21	0.5330386	1.852601	1.431171	0.06350495	0.7669873
Cycle1:14:00-15:00	HFD	light	21	0.5487584	1.91019	1.462852	0.08003661	0.7643644
Cycle1:15:00-16:00	HFD	light	21	0.5388023	1.878293	1.42648	0.07288811	0.7541566
Cycle1:16:00-17:00	HFD	light	21	0.5356358	1.862532	1.434922	0.04801323	0.7680294
Cycle1:17:00-18:00	HFD	light	21	0.5010992	1.741708	1.34501	0.08970822	0.7715723
Cycle1:18:00-19:00	HFD	dark	21	0.6204982	2.148436	1.694982	0.07382602	0.7873828
Cycle1:19:00-20:00	HFD	dark	21	0.6928416	2.391028	1.920723	0.1040993	0.8027452
Cycle1:20:00-21:00	HFD	dark	21	0.6354684	2.204318	1.721449	0.09762389	0.7796819
Cycle1:21:00-22:00	HFD	dark	21	0.6116475	2.129705	1.628353	0.1500163	0.7629409
Cycle1:22:00-23:00	HFD	dark	21	0.5815232	2.025423	1.545985	0.1221531	0.762571
Cycle1:23:00-00:00	HFD	dark	21	0.6993043	2.432794	1.869285	0.1551807	0.7686992
Cycle1:00:00-01:00	HFD	dark	21	0.6104057	2.129371	1.61083	0.1376751	0.7551714
Cycle1:01:00-02:00	HFD	dark	21	0.6219124	2.165895	1.654081	0.1220626	0.7613434
Cycle1:02:00-03:00	HFD	dark	21	0.5323061	1.856937	1.404684	0.09948695	0.7520416
Cycle1:03:00-04:00	HFD	dark	21	0.6259105	2.177433	1.673218	0.1128187	0.766826
Cycle1:04:00-05:00	HFD	dark	21	0.6778975	2.357555	1.814797	0.1300631	0.7679259
Cycle1:05:00-06:00	HFD	dark	21	0.6275734	2.186635	1.665487	0.1121745	0.7601756
Cycle2:06:00-07:00	HFD	light	21	0.698862	2.426129	1.886372	0.1029272	0.7762304
Cycle2:07:00-08:00	HFD	light	21	0.5150867	1.805695	1.327789	0.1237255	0.7331522
Cycle2:08:00-09:00	HFD	light	21	0.5151284	1.796568	1.360938	0.08807891	0.7565299
Cycle2:09:00-10:00	HFD	light	21	0.5507408	1.916253	1.471123	0.1074469	0.7648118
Cycle2:10:00-11:00	HFD	light	21	0.5248002	1.830018	1.387496	0.09907991	0.7553436
Cycle2:11:00-12:00	HFD	light	21	0.5126488	1.786051	1.361048	0.07964961	0.7600765
Cycle2:12:00-13:00	HFD	light	21	0.5684754	1.978693	1.515879	0.1059934	0.7635535
Cycle2:13:00-14:00	HFD	light	21	0.4927554	1.724754	1.279686	0.09288212	0.7417135
Cycle2:14:00-15:00	HFD	light	21	0.5863025	2.039156	1.569073	0.1072928	0.766502
Cycle2:15:00-16:00	HFD	light	21	0.5065606	1.752323	1.389487	0.05625207	0.7885396
Cycle2:16:00-17:00	HFD	light	21	0.515258	1.784387	1.406295	0.05412938	0.7877298
Cycle2:17:00-18:00	HFD	light	21	0.5528986	1.914855	1.50862	0.09508054	0.7865893
Cycle2:18:00-19:00	HFD	dark	21	0.5969684	2.062593	1.646288	0.08666068	0.7966866
Cycle2:19:00-20:00	HFD	dark	21	0.6569453	2.267873	1.818626	0.0970104	0.8021827
Cycle2:20:00-21:00	HFD	dark	21	0.6338578	2.200113	1.712161	0.11879	0.7757629
Cycle2:21:00-22:00	HFD	dark	21	0.6540787	2.279409	1.734322	0.1298241	0.7550416
Cycle2:22:00-23:00	HFD	dark	21	0.5805798	2.019734	1.552042	0.112849	0.7688012
Cycle2:23:00-00:00	HFD	dark	21	0.5706055	1.99748	1.481031	0.1243003	0.7392051
Cycle2:00:00-01:00	HFD	dark	21	0.6003608	2.088315	1.605754	0.09232786	0.768598
Cycle2:01:00-02:00	HFD	dark	21	0.6889563	2.403092	1.819185	0.1232236	0.754998
Cycle2:02:00-03:00	HFD	dark	21	0.571164	1.997412	1.489691	0.1058172	0.7418342
Cycle2:03:00-04:00	HFD	dark	21	0.6163456	2.151914	1.620011	0.1320631	0.7527139
Cycle2:04:00-05:00	HFD	dark	21	0.6132571	2.13551	1.631921	0.1228755	0.7618171
Cycle2:05:00-06:00	HFD	dark	21	0.6641128	2.311198	1.772257	0.1338586	0.7677599
Cycle1:06:00-07:00	HFD	light	22	0.6127972	2.12939	1.646799	0.1201881	0.7720312
Cycle1:07:00-08:00	HFD	light	22	0.4695687	1.644376	1.216691	0.08706675	0.7378177
Cycle1:08:00-09:00	HFD	light	22	0.5061364	1.756894	1.366807	0.06516115	0.7748933
Cycle1:09:00-10:00	HFD	light	22	0.5026889	1.748863	1.343472	0.08024599	0.7656817
Cycle1:10:00-11:00	HFD	light	22	0.5029877	1.744802	1.362445	0.07127023	0.7751945
Cycle1:11:00-12:00	HFD	light	22	0.5565318	1.943785	1.460284	0.1046173	0.7506556
Cycle1:12:00-13:00	HFD	light	22	0.4919124	1.723704	1.270726	0.0886071	0.7334223
Cycle1:13:00-14:00	HFD	light	22	0.4866426	1.702637	1.266382	0.0543038	0.7402959
Cycle1:14:00-15:00	HFD	light	22	0.4917767	1.709796	1.318239	0.05093474	0.7717163
Cycle1:15:00-16:00	HFD	light	22	0.6091453	2.109418	1.662934	0.0631858	0.7855862
Cycle1:16:00-17:00	HFD	light	22	0.4580539	1.597015	1.211931	0.04150874	0.7567453
Cycle1:17:00-18:00	HFD	light	22	0.5189955	1.801406	1.401976	0.08080261	0.7773085
Cycle1:18:00-19:00	HFD	dark	22	0.6020005	2.079045	1.663494	0.09175856	0.7962359
Cycle1:19:00-20:00	HFD	dark	22	0.6702752	2.322495	1.824864	0.1034476	0.7820149
Cycle1:20:00-21:00	HFD	dark	22	0.7413636	2.582432	1.969887	0.129141	0.763266
Cycle1:21:00-22:00	HFD	dark	22	0.6551827	2.283337	1.736964	0.1797791	0.7588949
Cycle1:22:00-23:00	HFD	dark	22	0.6449547	2.262051	1.658682	0.1854514	0.7320377
Cycle1:23:00-00:00	HFD	dark	22	0.561797	1.978844	1.414702	0.1665979	0.7130736
Cycle1:00:00-01:00	HFD	dark	22	0.5750383	2.012802	1.493236	0.1489587	0.7409662
Cycle1:01:00-02:00	HFD	dark	22	0.5720398	1.997834	1.501386	0.1345734	0.7516705
Cycle1:02:00-03:00	HFD	dark	22	0.5437124	1.904234	1.408034	0.1236918	0.7388672
Cycle1:03:00-04:00	HFD	dark	22	0.66371	2.316436	1.747523	0.1695937	0.7527407
Cycle1:04:00-05:00	HFD	dark	22	0.55947	1.962629	1.437415	0.163889	0.7310787
Cycle1:05:00-06:00	HFD	dark	22	0.671799	2.337375	1.794805	0.1492939	0.7677265
Cycle2:06:00-07:00	HFD	light	22	0.6134897	2.143869	1.605642	0.1401636	0.7464171
Cycle2:07:00-08:00	HFD	light	22	0.4966563	1.744919	1.266619	0.1039525	0.7252276
Cycle2:08:00-09:00	HFD	light	22	0.5834478	2.018541	1.599514	0.1007473	0.7896837
Cycle2:09:00-10:00	HFD	light	22	0.5081788	1.776169	1.328901	0.121521	0.7466384
Cycle2:10:00-11:00	HFD	light	22	0.5117582	1.786926	1.344509	0.104614	0.7523165
Cycle2:11:00-12:00	HFD	light	22	0.5123147	1.773231	1.401694	0.08970632	0.7907873
Cycle2:12:00-13:00	HFD	light	22	0.5312682	1.85322	1.402285	0.1348519	0.7528546
Cycle2:13:00-14:00	HFD	light	22	0.4895068	1.705788	1.298313	0.1069776	0.7580498
Cycle2:14:00-15:00	HFD	light	22	0.507886	1.762154	1.37443	0.1166903	0.7791197
Cycle2:15:00-16:00	HFD	light	22	0.5419073	1.872028	1.495593	0.07164993	0.7975374
Cycle2:16:00-17:00	HFD	light	22	0.5323853	1.845002	1.448403	0.0694473	0.7824504
Cycle2:17:00-18:00	HFD	light	22	0.5212489	1.814969	1.387603	0.1058926	0.7607489
Cycle2:18:00-19:00	HFD	dark	22	0.5578705	1.934847	1.512306	0.07886929	0.7805135
Cycle2:19:00-20:00	HFD	dark	22	0.6679595	2.311791	1.828109	0.09156206	0.7912881
Cycle2:20:00-21:00	HFD	dark	22	0.6447654	2.24155	1.728881	0.1186268	0.7711164
Cycle2:21:00-22:00	HFD	dark	22	0.6913902	2.413654	1.818228	0.1742569	0.7525823
Cycle2:22:00-23:00	HFD	dark	22	0.6196424	2.166288	1.618474	0.1800023	0.7471306
Cycle2:23:00-00:00	HFD	dark	22	0.6126584	2.144251	1.591754	0.1949884	0.736267
Cycle2:00:00-01:00	HFD	dark	22	0.5682647	1.983623	1.495135	0.1595774	0.7531143
Cycle2:01:00-02:00	HFD	dark	22	0.5817173	2.041175	1.492781	0.149201	0.7290806
Cycle2:02:00-03:00	HFD	dark	22	0.5823931	2.03107	1.538972	0.106146	0.7542741
Cycle2:03:00-04:00	HFD	dark	22	0.5876662	2.045004	1.568785	0.1205926	0.765186
Cycle2:04:00-05:00	HFD	dark	22	0.6663244	2.318632	1.779095	0.1144721	0.7646487
Cycle2:05:00-06:00	HFD	dark	22	0.626779	2.183197	1.665766	0.1375377	0.7620488
Cycle1:06:00-07:00	HFD	light	23	0.6152629	2.071295	1.890964	0.1392636	0.914958
Cycle1:07:00-08:00	HFD	light	23	0.5275632	1.813213	1.489012	0.1315322	0.8210885
Cycle1:08:00-09:00	HFD	light	23	0.5346255	1.820703	1.568748	0.1171305	0.8549188
Cycle1:09:00-10:00	HFD	light	23	0.4547591	1.530447	1.39948	0.1257803	0.9143028
Cycle1:10:00-11:00	HFD	light	23	0.4118352	1.413794	1.168315	0.1283321	0.8319734
Cycle1:11:00-12:00	HFD	light	23	0.4512318	1.544401	1.296606	0.1015895	0.8277853
Cycle1:12:00-13:00	HFD	light	23	0.4140259	1.442554	1.098849	0.1074284	0.7562299
Cycle1:13:00-14:00	HFD	light	23	0.4350661	1.475333	1.299109	0.09189215	0.8807386
Cycle1:14:00-15:00	HFD	light	23	0.4471501	1.534794	1.269328	0.1145529	0.8256195
Cycle1:15:00-16:00	HFD	light	23	0.4465577	1.530486	1.275752	0.1024067	0.8272609
Cycle1:16:00-17:00	HFD	light	23	0.4625031	1.551623	1.440722	0.08950953	0.9267117
Cycle1:17:00-18:00	HFD	light	23	0.4739877	1.586965	1.487854	0.1276413	0.936968
Cycle1:18:00-19:00	HFD	dark	23	0.583776	1.944001	1.870067	0.1348514	0.9591718
Cycle1:19:00-20:00	HFD	dark	23	0.6442785	2.145663	2.063216	0.120097	0.9623332
Cycle1:20:00-21:00	HFD	dark	23	0.5370835	1.794044	1.700783	0.1289906	0.9468614
Cycle1:21:00-22:00	HFD	dark	23	0.5747587	1.96788	1.649092	0.1379519	0.840488
Cycle1:22:00-23:00	HFD	dark	23	0.6270114	2.11835	1.900337	0.1504681	0.8976877
Cycle1:23:00-00:00	HFD	dark	23	0.4141201	1.404049	1.237471	0.1099769	0.8801915
Cycle1:00:00-01:00	HFD	dark	23	0.5705603	1.922049	1.749133	0.1095205	0.9063404
Cycle1:01:00-02:00	HFD	dark	23	0.4233948	1.457351	1.187304	0.1027653	0.8139447
Cycle1:02:00-03:00	HFD	dark	23	0.4904183	1.693022	1.357541	0.1170988	0.7945274
Cycle1:03:00-04:00	HFD	dark	23	0.393056	1.373605	1.028531	0.09245846	0.7487096
Cycle1:04:00-05:00	HFD	dark	23	0.5493217	1.865443	1.630788	0.1046977	0.8649209
Cycle1:05:00-06:00	HFD	dark	23	0.544319	1.838445	1.651602	0.1080683	0.9004481
Cycle2:06:00-07:00	HFD	light	23	0.5791342	1.941129	1.810348	0.1271338	0.9330491
Cycle2:07:00-08:00	HFD	light	23	0.5185094	1.739248	1.616137	0.1180957	0.9306787
Cycle2:08:00-09:00	HFD	light	23	0.5087638	1.72494	1.52026	0.1156419	0.879687
Cycle2:09:00-10:00	HFD	light	23	0.4766886	1.603678	1.469003	0.08754468	0.9153686
Cycle2:10:00-11:00	HFD	light	23	0.4697044	1.573809	1.470186	0.1254556	0.9368286
Cycle2:11:00-12:00	HFD	light	23	0.4219498	1.414442	1.318426	0.0954506	0.9370087
Cycle2:12:00-13:00	HFD	light	23	0.4187121	1.405445	1.301699	0.09682494	0.9243239
Cycle2:13:00-14:00	HFD	light	23	0.3912479	1.329337	1.159024	0.0957507	0.8711498
Cycle2:14:00-15:00	HFD	light	23	0.4023666	1.388463	1.115895	0.07618017	0.8038319
Cycle2:15:00-16:00	HFD	light	23	0.4690427	1.599819	1.367534	0.1108951	0.8592256
Cycle2:16:00-17:00	HFD	light	23	0.4218929	1.45584	1.170056	0.06974671	0.7988639
Cycle2:17:00-18:00	HFD	light	23	0.4524094	1.52424	1.386188	0.04905769	0.908015
Cycle2:18:00-19:00	HFD	dark	23	0.5454037	1.838491	1.667783	0.1010803	0.9001185
Cycle2:19:00-20:00	HFD	dark	23	0.6163455	2.072522	1.902908	0.1365456	0.9176404
Cycle2:20:00-21:00	HFD	dark	23	0.6107897	2.038689	1.939744	0.1413311	0.9502679
Cycle2:21:00-22:00	HFD	dark	23	0.5684489	1.894316	1.816138	0.1399061	0.9572902
Cycle2:22:00-23:00	HFD	dark	23	0.4933089	1.655798	1.533738	0.1432942	0.9253975
Cycle2:23:00-00:00	HFD	dark	23	0.5030551	1.694399	1.54306	0.1111503	0.9080297
Cycle2:00:00-01:00	HFD	dark	23	0.6294016	2.115449	1.946692	0.1265791	0.917546
Cycle2:01:00-02:00	HFD	dark	23	0.5022632	1.694011	1.53251	0.113421	0.9009374
Cycle2:02:00-03:00	HFD	dark	23	0.480275	1.633328	1.417393	0.1060152	0.8609917
Cycle2:03:00-04:00	HFD	dark	23	0.5138297	1.741609	1.537204	0.1037972	0.8815251
Cycle2:04:00-05:00	HFD	dark	23	0.5365945	1.793376	1.695794	0.08405796	0.942885
Cycle2:05:00-06:00	HFD	dark	23	0.5337619	1.794805	1.648017	0.1103597	0.918184
Cycle1:06:00-07:00	HFD	light	24	0.5870346	2.036514	1.589521	0.1071135	0.7732952
Cycle1:07:00-08:00	HFD	light	24	0.5870904	2.03647	1.590516	0.09436777	0.781014
Cycle1:08:00-09:00	HFD	light	24	0.4741966	1.649071	1.269699	0.07333439	0.7693666
Cycle1:09:00-10:00	HFD	light	24	0.5394245	1.850109	1.536285	0.06620033	0.8300457
Cycle1:10:00-11:00	HFD	light	24	0.5234969	1.818791	1.407861	0.1177596	0.7728754
Cycle1:11:00-12:00	HFD	light	24	0.5236319	1.804902	1.459385	0.09481516	0.803814
Cycle1:12:00-13:00	HFD	light	24	0.5052767	1.752788	1.368484	0.1005536	0.7805203
Cycle1:13:00-14:00	HFD	light	24	0.5000535	1.7278	1.378811	0.07637804	0.7955874
Cycle1:14:00-15:00	HFD	light	24	0.505205	1.747603	1.385879	0.0934523	0.7879982
Cycle1:15:00-16:00	HFD	light	24	0.5090292	1.757805	1.40715	0.0734217	0.7980852
Cycle1:16:00-17:00	HFD	light	24	0.5128629	1.768322	1.427446	0.05824139	0.8058214
Cycle1:17:00-18:00	HFD	light	24	0.5221936	1.815931	1.398413	0.1057368	0.7687737
Cycle1:18:00-19:00	HFD	dark	24	0.5957907	2.049211	1.676225	0.1133824	0.8161997
Cycle1:19:00-20:00	HFD	dark	24	0.7147255	2.470667	1.966721	0.09914093	0.7958118
Cycle1:20:00-21:00	HFD	dark	24	0.5656872	1.95767	1.548774	0.12167	0.7899926
Cycle1:21:00-22:00	HFD	dark	24	0.6725428	2.326666	1.844174	0.1621519	0.7907887
Cycle1:22:00-23:00	HFD	dark	24	0.5167578	1.790348	1.407656	0.1275729	0.7846181
Cycle1:23:00-00:00	HFD	dark	24	0.5610569	1.930672	1.575199	0.09927619	0.8168505
Cycle1:00:00-01:00	HFD	dark	24	0.6366095	2.195126	1.771399	0.1079727	0.8036871
Cycle1:01:00-02:00	HFD	dark	24	0.5740222	2.001945	1.516608	0.1368293	0.7545266
Cycle1:02:00-03:00	HFD	dark	24	0.5360559	1.860314	1.449158	0.1358194	0.7764051
Cycle1:03:00-04:00	HFD	dark	24	0.5627816	1.940647	1.565646	0.1096765	0.806219
Cycle1:04:00-05:00	HFD	dark	24	0.6532208	2.254019	1.811868	0.1316759	0.8030315
Cycle1:05:00-06:00	HFD	dark	24	0.5857338	2.041906	1.550702	0.1493571	0.7584978
Cycle2:06:00-07:00	HFD	light	24	0.6649693	2.300071	1.82481	0.1400158	0.7923779
Cycle2:07:00-08:00	HFD	light	24	0.5283775	1.834318	1.426079	0.1360312	0.7767205
Cycle2:08:00-09:00	HFD	light	24	0.528364	1.822057	1.469568	0.113554	0.8062535
Cycle2:09:00-10:00	HFD	light	24	0.5313513	1.8287	1.490911	0.07299188	0.8151073
Cycle2:10:00-11:00	HFD	light	24	0.5328726	1.837795	1.481429	0.1142348	0.8034996
Cycle2:11:00-12:00	HFD	light	24	0.5683195	1.980271	1.507906	0.08942986	0.7590335
Cycle2:12:00-13:00	HFD	light	24	0.5107406	1.773473	1.377111	0.08773947	0.7759047
Cycle2:13:00-14:00	HFD	light	24	0.5025205	1.733336	1.39626	0.08258904	0.80092
Cycle2:14:00-15:00	HFD	light	24	0.5186467	1.792923	1.426944	0.06933261	0.7931904
Cycle2:15:00-16:00	HFD	light	24	0.5296895	1.828623	1.466142	0.1094804	0.7988532
Cycle2:16:00-17:00	HFD	light	24	0.5031621	1.736587	1.394345	0.05414123	0.8041631
Cycle2:17:00-18:00	HFD	light	24	0.5363194	1.837355	1.534937	0.03456787	0.8344981
Cycle2:18:00-19:00	HFD	dark	24	0.6229218	2.13901	1.765092	0.1016989	0.8241295
Cycle2:19:00-20:00	HFD	dark	24	0.6833586	2.366533	1.865102	0.18343	0.7870443
Cycle2:20:00-21:00	HFD	dark	24	0.6317517	2.191789	1.710087	0.1784568	0.7786157
Cycle2:21:00-22:00	HFD	dark	24	0.6217699	2.156074	1.686931	0.1524485	0.7795279
Cycle2:22:00-23:00	HFD	dark	24	0.6050518	2.1053	1.615921	0.1735477	0.7660485
Cycle2:23:00-00:00	HFD	dark	24	0.5593165	1.934373	1.535784	0.1358022	0.7925783
Cycle2:00:00-01:00	HFD	dark	24	0.5592595	1.938367	1.520693	0.1266896	0.7808938
Cycle2:01:00-02:00	HFD	dark	24	0.5884116	2.042739	1.588091	0.1137776	0.7772325
Cycle2:02:00-03:00	HFD	dark	24	0.5436017	1.887765	1.46505	0.1063902	0.7765213
Cycle2:03:00-04:00	HFD	dark	24	0.560639	1.939599	1.53709	0.09756967	0.7892303
Cycle2:04:00-05:00	HFD	dark	24	0.6269933	2.169537	1.71767	0.08025538	0.7926176
Cycle2:05:00-06:00	HFD	dark	24	0.636408	2.212004	1.70822	0.1509535	0.7714273
Cycle1:06:00-07:00	HFD+LXN	light	25	0.5456402	1.885282	1.504619	0.05923089	0.8003945
Cycle1:07:00-08:00	HFD+LXN	light	25	0.4360235	1.511746	1.183787	0.06492808	0.7808421
Cycle1:08:00-09:00	HFD+LXN	light	25	0.4209369	1.45629	1.154046	0.04821447	0.7927043
Cycle1:09:00-10:00	HFD+LXN	light	25	0.4673075	1.596789	1.35218	0.05297272	0.8442134
Cycle1:10:00-11:00	HFD+LXN	light	25	0.4170558	1.443226	1.142114	0.04551541	0.7910841
Cycle1:11:00-12:00	HFD+LXN	light	25	0.4173526	1.43682	1.169413	0.04790808	0.8147343
Cycle1:12:00-13:00	HFD+LXN	light	25	0.4233524	1.450384	1.21149	0.0515106	0.8379802
Cycle1:13:00-14:00	HFD+LXN	light	25	0.4089065	1.406318	1.150822	0.04944267	0.8184702
Cycle1:14:00-15:00	HFD+LXN	light	25	0.4904135	1.695949	1.347037	0.05858084	0.793521
Cycle1:15:00-16:00	HFD+LXN	light	25	0.4123941	1.422385	1.146128	0.03547186	0.8042291
Cycle1:16:00-17:00	HFD+LXN	light	25	0.4258775	1.46123	1.210895	0.02346999	0.8238019
Cycle1:17:00-18:00	HFD+LXN	light	25	0.4805434	1.632586	1.424081	0.01803954	0.871736
Cycle1:18:00-19:00	HFD+LXN	dark	25	0.5556824	1.906944	1.578759	0.06568699	0.8292249
Cycle1:19:00-20:00	HFD+LXN	dark	25	0.5327448	1.834182	1.492375	0.0770421	0.8156969
Cycle1:20:00-21:00	HFD+LXN	dark	25	0.5852731	2.015558	1.637646	0.1191453	0.8144953
Cycle1:21:00-22:00	HFD+LXN	dark	25	0.5041546	1.735848	1.411935	0.1183105	0.8121774
Cycle1:22:00-23:00	HFD+LXN	dark	25	0.4537555	1.571194	1.239163	0.1170705	0.7866786
Cycle1:23:00-00:00	HFD+LXN	dark	25	0.5684928	1.962457	1.573993	0.1331901	0.801828
Cycle1:00:00-01:00	HFD+LXN	dark	25	0.4326954	1.507301	1.149472	0.1115857	0.7618195
Cycle1:01:00-02:00	HFD+LXN	dark	25	0.4636116	1.602697	1.275437	0.09697055	0.7969476
Cycle1:02:00-03:00	HFD+LXN	dark	25	0.456489	1.576595	1.26111	0.08873818	0.7988803
Cycle1:03:00-04:00	HFD+LXN	dark	25	0.4434797	1.540178	1.194834	0.08902786	0.7749921
Cycle1:04:00-05:00	HFD+LXN	dark	25	0.5411208	1.862273	1.5185	0.08408684	0.8125674
Cycle1:05:00-06:00	HFD+LXN	dark	25	0.5454959	1.891898	1.478867	0.1129162	0.775067
Cycle2:06:00-07:00	HFD+LXN	light	25	0.4473097	1.564208	1.166924	0.1127647	0.74456
Cycle2:07:00-08:00	HFD+LXN	light	25	0.4291667	1.48165	1.187699	0.08081301	0.8020337
Cycle2:08:00-09:00	HFD+LXN	light	25	0.4363066	1.504836	1.212674	0.08073967	0.8018906
Cycle2:09:00-10:00	HFD+LXN	light	25	0.4191015	1.438723	1.188987	0.06594237	0.8269277
Cycle2:10:00-11:00	HFD+LXN	light	25	0.4584216	1.566996	1.324438	0.07051384	0.8442492
Cycle2:11:00-12:00	HFD+LXN	light	25	0.4648796	1.596782	1.315621	0.0522385	0.8219658
Cycle2:12:00-13:00	HFD+LXN	light	25	0.4106036	1.420233	1.126813	0.05418326	0.7937479
Cycle2:13:00-14:00	HFD+LXN	light	25	0.5096467	1.753877	1.430455	0.04769914	0.8163232
Cycle2:14:00-15:00	HFD+LXN	light	25	0.4303615	1.492777	1.166057	0.04915491	0.7782162
Cycle2:15:00-16:00	HFD+LXN	light	25	0.4289689	1.499726	1.120309	0.06856117	0.7455918
Cycle2:16:00-17:00	HFD+LXN	light	25	0.4368823	1.507074	1.213374	0.07946446	0.8064063
Cycle2:17:00-18:00	HFD+LXN	light	25	0.4421348	1.525319	1.227517	0.064721	0.8018712
Cycle2:18:00-19:00	HFD+LXN	dark	25	0.54207	1.857335	1.550401	0.06608383	0.8334346
Cycle2:19:00-20:00	HFD+LXN	dark	25	0.5481266	1.897774	1.497572	0.1172618	0.7883738
Cycle2:20:00-21:00	HFD+LXN	dark	25	0.5570265	1.925739	1.532042	0.1105033	0.7888882
Cycle2:21:00-22:00	HFD+LXN	dark	25	0.4667093	1.62361	1.247594	0.1557653	0.7665025
Cycle2:22:00-23:00	HFD+LXN	dark	25	0.4800721	1.65551	1.335297	0.1154844	0.8060676
Cycle2:23:00-00:00	HFD+LXN	dark	25	0.555364	1.91407	1.548568	0.1255019	0.8077779
Cycle2:00:00-01:00	HFD+LXN	dark	25	0.526418	1.824264	1.432376	0.1365101	0.7828524
Cycle2:01:00-02:00	HFD+LXN	dark	25	0.4371022	1.509318	1.208693	0.1125981	0.7960499
Cycle2:02:00-03:00	HFD+LXN	dark	25	0.496024	1.70839	1.387254	0.1120224	0.8110989
Cycle2:03:00-04:00	HFD+LXN	dark	25	0.5437884	1.880273	1.49456	0.1047197	0.7934255
Cycle2:04:00-05:00	HFD+LXN	dark	25	0.496506	1.715957	1.367552	0.1355458	0.7959366
Cycle2:05:00-06:00	HFD+LXN	dark	25	0.616389	2.124871	1.71703	0.1361085	0.8066291
Cycle1:06:00-07:00	HFD+LXN	light	26	0.6801592	2.362579	1.830979	0.09911498	0.7753787
Cycle1:07:00-08:00	HFD+LXN	light	26	0.5623734	1.954485	1.510187	0.1101028	0.7712763
Cycle1:08:00-09:00	HFD+LXN	light	26	0.576097	1.993586	1.577662	0.08194486	0.7865995
Cycle1:09:00-10:00	HFD+LXN	light	26	0.5464092	1.891665	1.493459	0.08511427	0.7880735
Cycle1:10:00-11:00	HFD+LXN	light	26	0.5331255	1.854945	1.424129	0.07500041	0.7628897
Cycle1:11:00-12:00	HFD+LXN	light	26	0.536864	1.855547	1.47832	0.07292721	0.7952063
Cycle1:12:00-13:00	HFD+LXN	light	26	0.5305341	1.846938	1.413609	0.07326887	0.7638127
Cycle1:13:00-14:00	HFD+LXN	light	26	0.4939744	1.719718	1.316003	0.07347922	0.7630539
Cycle1:14:00-15:00	HFD+LXN	light	26	0.5398326	1.866581	1.483739	0.06647026	0.7931233
Cycle1:15:00-16:00	HFD+LXN	light	26	0.4901177	1.694334	1.348334	0.04734761	0.7941401
Cycle1:16:00-17:00	HFD+LXN	light	26	0.5727527	1.971595	1.605625	0.05361971	0.8133125
Cycle1:17:00-18:00	HFD+LXN	light	26	0.5513766	1.89813	1.545281	0.04604879	0.812765
Cycle1:18:00-19:00	HFD+LXN	dark	26	0.6262208	2.153599	1.762821	0.07238152	0.8179543
Cycle1:19:00-20:00	HFD+LXN	dark	26	0.6586339	2.275258	1.817759	0.1036932	0.7990404
Cycle1:20:00-21:00	HFD+LXN	dark	26	0.5626493	1.948507	1.535643	0.1222401	0.7876844
Cycle1:21:00-22:00	HFD+LXN	dark	26	0.6532606	2.251198	1.822519	0.1251987	0.8090925
Cycle1:22:00-23:00	HFD+LXN	dark	26	0.5199146	1.810486	1.38347	0.1247116	0.7640157
Cycle1:23:00-00:00	HFD+LXN	dark	26	0.6086799	2.106459	1.666465	0.1416525	0.7877328
Cycle1:00:00-01:00	HFD+LXN	dark	26	0.4999772	1.740756	1.331496	0.1272144	0.765071
Cycle1:01:00-02:00	HFD+LXN	dark	26	0.5653185	1.956063	1.548942	0.1265019	0.7905977
Cycle1:02:00-03:00	HFD+LXN	dark	26	0.5050342	1.755833	1.353978	0.1124843	0.7712788
Cycle1:03:00-04:00	HFD+LXN	dark	26	0.5969115	2.067848	1.626706	0.1191903	0.7845178
Cycle1:04:00-05:00	HFD+LXN	dark	26	0.6038664	2.086281	1.665829	0.1115298	0.796136
Cycle1:05:00-06:00	HFD+LXN	dark	26	0.5747518	1.992182	1.562393	0.1245053	0.7813797
Cycle2:06:00-07:00	HFD+LXN	light	26	0.6451684	2.235137	1.757805	0.1408805	0.7861289
Cycle2:07:00-08:00	HFD+LXN	light	26	0.4801072	1.672629	1.274824	0.127458	0.7573323
Cycle2:08:00-09:00	HFD+LXN	light	26	0.592141	2.038467	1.65951	0.1162268	0.8117389
Cycle2:09:00-10:00	HFD+LXN	light	26	0.5482493	1.897064	1.501952	0.1191598	0.7882088
Cycle2:10:00-11:00	HFD+LXN	light	26	0.5244303	1.826106	1.39586	0.1200862	0.7615346
Cycle2:11:00-12:00	HFD+LXN	light	26	0.5228494	1.81057	1.427394	0.1030643	0.7897473
Cycle2:12:00-13:00	HFD+LXN	light	26	0.4791476	1.669395	1.271888	0.09799912	0.7627459
Cycle2:13:00-14:00	HFD+LXN	light	26	0.5256562	1.806647	1.483671	0.0828009	0.8210124
Cycle2:14:00-15:00	HFD+LXN	light	26	0.4986116	1.727265	1.358989	0.07896508	0.7866419
Cycle2:15:00-16:00	HFD+LXN	light	26	0.5036427	1.733431	1.412833	0.09165242	0.8144668
Cycle2:16:00-17:00	HFD+LXN	light	26	0.5224189	1.813063	1.412027	0.1063871	0.7760302
Cycle2:17:00-18:00	HFD+LXN	light	26	0.5282866	1.829516	1.441821	0.08420415	0.7873517
Cycle2:18:00-19:00	HFD+LXN	dark	26	0.691669	2.379896	1.942716	0.08933598	0.8148507
Cycle2:19:00-20:00	HFD+LXN	dark	26	0.6820596	2.356886	1.879903	0.1244833	0.7976432
Cycle2:20:00-21:00	HFD+LXN	dark	26	0.6100953	2.108902	1.67909	0.1356196	0.7927806
Cycle2:21:00-22:00	HFD+LXN	dark	26	0.5920481	2.052409	1.608431	0.1600641	0.7797836
Cycle2:22:00-23:00	HFD+LXN	dark	26	0.524591	1.812037	1.448415	0.125639	0.799147
Cycle2:23:00-00:00	HFD+LXN	dark	26	0.5924423	2.038821	1.662787	0.1279309	0.814983
Cycle2:00:00-01:00	HFD+LXN	dark	26	0.5145789	1.783364	1.399707	0.127671	0.7838028
Cycle2:01:00-02:00	HFD+LXN	dark	26	0.5505695	1.901987	1.519372	0.1237746	0.7952175
Cycle2:02:00-03:00	HFD+LXN	dark	26	0.577424	1.992891	1.600135	0.1254397	0.8003573
Cycle2:03:00-04:00	HFD+LXN	dark	26	0.5095878	1.769761	1.372966	0.1154847	0.7752232
Cycle2:04:00-05:00	HFD+LXN	dark	26	0.5627053	1.936957	1.577644	0.1125786	0.8110351
Cycle2:05:00-06:00	HFD+LXN	dark	26	0.6669108	2.305224	1.835709	0.1427706	0.7950423
Cycle1:06:00-07:00	HFD+LXN	light	27	0.784085	2.734922	2.070304	0.1469382	0.7596737
Cycle1:07:00-08:00	HFD+LXN	light	27	0.6442483	2.239094	1.729838	0.09678286	0.7714112
Cycle1:08:00-09:00	HFD+LXN	light	27	0.6397399	2.213144	1.754367	0.09813675	0.7903718
Cycle1:09:00-10:00	HFD+LXN	light	27	0.6377059	2.202628	1.761188	0.0945838	0.7963906
Cycle1:10:00-11:00	HFD+LXN	light	27	0.6522644	2.259641	1.77742	0.0889407	0.7859519
Cycle1:11:00-12:00	HFD+LXN	light	27	0.7190841	2.488119	1.970217	0.09254744	0.7904144
Cycle1:12:00-13:00	HFD+LXN	light	27	0.5791743	2.030705	1.491768	0.1092191	0.7300849
Cycle1:13:00-14:00	HFD+LXN	light	27	0.6289067	2.19466	1.656983	0.07438524	0.7531715
Cycle1:14:00-15:00	HFD+LXN	light	27	0.5814944	2.03071	1.526714	0.09286128	0.7501784
Cycle1:15:00-16:00	HFD+LXN	light	27	0.5707052	1.98644	1.521874	0.02972604	0.7649864
Cycle1:16:00-17:00	HFD+LXN	light	27	0.6310274	2.205818	1.64918	0.1229789	0.7408026
Cycle1:17:00-18:00	HFD+LXN	light	27	0.690919	2.403219	1.84831	0.08871225	0.7670911
Cycle1:18:00-19:00	HFD+LXN	dark	27	0.7890258	2.718486	2.203324	0.1000895	0.8106682
Cycle1:19:00-20:00	HFD+LXN	dark	27	0.8305972	2.874006	2.275616	0.1228795	0.7937887
Cycle1:20:00-21:00	HFD+LXN	dark	27	0.7218944	2.50346	1.957901	0.130133	0.7788989
Cycle1:21:00-22:00	HFD+LXN	dark	27	0.7139856	2.48842	1.892314	0.1375435	0.7575465
Cycle1:22:00-23:00	HFD+LXN	dark	27	0.6509619	2.278374	1.691042	0.1217357	0.7436745
Cycle1:23:00-00:00	HFD+LXN	dark	27	0.7568386	2.636138	2.011714	0.1047811	0.7615491
Cycle1:00:00-01:00	HFD+LXN	dark	27	0.6385468	2.226304	1.689497	0.1156653	0.758183
Cycle1:01:00-02:00	HFD+LXN	dark	27	0.7249468	2.518869	1.948991	0.07978014	0.7739507
Cycle1:02:00-03:00	HFD+LXN	dark	27	0.69978	2.438723	1.855329	0.118846	0.7544097
Cycle1:03:00-04:00	HFD+LXN	dark	27	0.75976	2.653815	1.992749	0.1269902	0.7493117
Cycle1:04:00-05:00	HFD+LXN	dark	27	0.6716203	2.346951	1.757991	0.1323202	0.7473773
Cycle1:05:00-06:00	HFD+LXN	dark	27	0.7681606	2.683688	2.012896	0.1424793	0.7500495
Cycle2:06:00-07:00	HFD+LXN	light	27	0.663393	2.328204	1.700811	0.1452665	0.7284355
Cycle2:07:00-08:00	HFD+LXN	light	27	0.5824656	2.056344	1.450008	0.1145918	0.7044871
Cycle2:08:00-09:00	HFD+LXN	light	27	0.5980349	2.096733	1.54071	0.1018125	0.7325746
Cycle2:09:00-10:00	HFD+LXN	light	27	0.5829179	2.048751	1.483879	0.1088615	0.7175065
Cycle2:10:00-11:00	HFD+LXN	light	27	0.5776204	2.034259	1.45569	0.09976794	0.7127441
Cycle2:11:00-12:00	HFD+LXN	light	27	0.5528913	1.945649	1.398781	0.05617475	0.7164569
Cycle2:12:00-13:00	HFD+LXN	light	27	0.5597884	1.969992	1.415975	0.1002392	0.7153839
Cycle2:13:00-14:00	HFD+LXN	light	27	0.5390659	1.895867	1.367831	0.07979311	0.7206481
Cycle2:14:00-15:00	HFD+LXN	light	27	0.5965675	2.093312	1.530785	0.08788594	0.729005
Cycle2:15:00-16:00	HFD+LXN	light	27	0.7213445	2.520118	1.890257	0.1010058	0.7508796
Cycle2:16:00-17:00	HFD+LXN	light	27	0.5694115	1.990824	1.486756	0.09862757	0.744972
Cycle2:17:00-18:00	HFD+LXN	light	27	0.6844561	2.371997	1.862171	0.09680867	0.783583
Cycle2:18:00-19:00	HFD+LXN	dark	27	0.7792432	2.69989	2.122169	0.1373731	0.785377
Cycle2:19:00-20:00	HFD+LXN	dark	27	0.8028112	2.785228	2.173238	0.1666934	0.7807168
Cycle2:20:00-21:00	HFD+LXN	dark	27	0.6847693	2.392151	1.795077	0.1645375	0.7424539
Cycle2:21:00-22:00	HFD+LXN	dark	27	0.7885203	2.73151	2.149297	0.1340869	0.7860718
Cycle2:22:00-23:00	HFD+LXN	dark	27	0.6895992	2.406521	1.816655	0.1519979	0.7502799
Cycle2:23:00-00:00	HFD+LXN	dark	27	0.6401472	2.243182	1.653471	0.1655584	0.7318163
Cycle2:00:00-01:00	HFD+LXN	dark	27	0.7658752	2.672042	2.019955	0.1564592	0.756098
Cycle2:01:00-02:00	HFD+LXN	dark	27	0.6115345	2.135788	1.604976	0.1221053	0.7431009
Cycle2:02:00-03:00	HFD+LXN	dark	27	0.6004958	2.106565	1.542759	0.1134887	0.7288085
Cycle2:03:00-04:00	HFD+LXN	dark	27	0.6946589	2.424694	1.828144	0.1089359	0.7533055
Cycle2:04:00-05:00	HFD+LXN	dark	27	0.7530332	2.627209	1.986188	0.1467083	0.755747
Cycle2:05:00-06:00	HFD+LXN	dark	27	0.7910047	2.769713	2.050609	0.1732745	0.7398727
Cycle1:06:00-07:00	HFD+LXN	light	28	0.6846328	2.386209	1.814193	0.1304968	0.7613552
Cycle1:07:00-08:00	HFD+LXN	light	28	0.6124208	2.138145	1.609931	0.1140686	0.7517393
Cycle1:08:00-09:00	HFD+LXN	light	28	0.5030699	1.753838	1.331484	0.1052167	0.757798
Cycle1:09:00-10:00	HFD+LXN	light	28	0.5152411	1.791786	1.379679	0.0966251	0.7691662
Cycle1:10:00-11:00	HFD+LXN	light	28	0.579304	2.015195	1.548989	0.1149978	0.7681063
Cycle1:11:00-12:00	HFD+LXN	light	28	0.5209818	1.805352	1.417847	0.1074214	0.7852523
Cycle1:12:00-13:00	HFD+LXN	light	28	0.571143	1.9693	1.589547	0.1039522	0.8056182
Cycle1:13:00-14:00	HFD+LXN	light	28	0.5374166	1.869207	1.437975	0.09637531	0.7672294
Cycle1:14:00-15:00	HFD+LXN	light	28	0.5323719	1.848242	1.436657	0.102394	0.7768074
Cycle1:15:00-16:00	HFD+LXN	light	28	0.5948649	2.051064	1.655672	0.06616618	0.8085491
Cycle1:16:00-17:00	HFD+LXN	light	28	0.5395778	1.887933	1.403816	0.1201624	0.7408407
Cycle1:17:00-18:00	HFD+LXN	light	28	0.5809714	2.001461	1.623055	0.08687219	0.8092497
Cycle1:18:00-19:00	HFD+LXN	dark	28	0.6286713	2.166971	1.7521	0.1024409	0.8069674
Cycle1:19:00-20:00	HFD+LXN	dark	28	0.6735421	2.323644	1.870001	0.1125333	0.8047898
Cycle1:20:00-21:00	HFD+LXN	dark	28	0.5777488	1.997898	1.587186	0.1201824	0.7928702
Cycle1:21:00-22:00	HFD+LXN	dark	28	0.6297864	2.183682	1.709356	0.1236247	0.7822742
Cycle1:22:00-23:00	HFD+LXN	dark	28	0.5709583	1.98645	1.525653	0.1296015	0.7676492
Cycle1:23:00-00:00	HFD+LXN	dark	28	0.5695527	1.974028	1.548735	0.1184493	0.782082
Cycle1:00:00-01:00	HFD+LXN	dark	28	0.547888	1.898798	1.490329	0.1178344	0.7839864
Cycle1:01:00-02:00	HFD+LXN	dark	28	0.5438094	1.882523	1.486859	0.09081239	0.7889888
Cycle1:02:00-03:00	HFD+LXN	dark	28	0.5484544	1.896381	1.507478	0.09513358	0.794159
Cycle1:03:00-04:00	HFD+LXN	dark	28	0.564077	1.95525	1.53313	0.09202961	0.7821888
Cycle1:04:00-05:00	HFD+LXN	dark	28	0.7397165	2.563266	2.013361	0.1173448	0.7854258
Cycle1:05:00-06:00	HFD+LXN	dark	28	0.7189133	2.508425	1.895284	0.1515459	0.756433
Cycle2:06:00-07:00	HFD+LXN	light	28	0.6676757	2.333847	1.74524	0.1598203	0.7472071
Cycle2:07:00-08:00	HFD+LXN	light	28	0.5289707	1.849069	1.382455	0.1417895	0.74706
Cycle2:08:00-09:00	HFD+LXN	light	28	0.5980423	2.086505	1.577266	0.1360097	0.7538509
Cycle2:09:00-10:00	HFD+LXN	light	28	0.5330541	1.871009	1.365814	0.1378121	0.7295288
Cycle2:10:00-11:00	HFD+LXN	light	28	0.5732943	2.00384	1.498889	0.1280692	0.7462608
Cycle2:11:00-12:00	HFD+LXN	light	28	0.5117893	1.777787	1.377544	0.1008045	0.7736897
Cycle2:12:00-13:00	HFD+LXN	light	28	0.5292278	1.837404	1.427897	0.1216995	0.7754473
Cycle2:13:00-14:00	HFD+LXN	light	28	0.5526702	1.92955	1.452815	0.1081526	0.7516522
Cycle2:14:00-15:00	HFD+LXN	light	28	0.5262755	1.827321	1.419334	0.108083	0.7761632
Cycle2:15:00-16:00	HFD+LXN	light	28	0.5531025	1.920503	1.491565	0.09481931	0.7762443
Cycle2:16:00-17:00	HFD+LXN	light	28	0.5457969	1.890593	1.488055	0.08273517	0.7870069
Cycle2:17:00-18:00	HFD+LXN	light	28	0.5591043	1.921475	1.578544	0.08169857	0.8211436
Cycle2:18:00-19:00	HFD+LXN	dark	28	0.6875504	2.361196	1.947289	0.1139249	0.8243678
Cycle2:19:00-20:00	HFD+LXN	dark	28	0.5891962	2.040325	1.608515	0.1155348	0.7870111
Cycle2:20:00-21:00	HFD+LXN	dark	28	0.6688486	2.310097	1.847543	0.1370524	0.7993986
Cycle2:21:00-22:00	HFD+LXN	dark	28	0.624651	2.152929	1.741553	0.1114354	0.8086858
Cycle2:22:00-23:00	HFD+LXN	dark	28	0.5208088	1.800056	1.434111	0.1030982	0.7964787
Cycle2:23:00-00:00	HFD+LXN	dark	28	0.5598016	1.938546	1.528226	0.1133598	0.7856019
Cycle2:00:00-01:00	HFD+LXN	dark	28	0.638212	2.215129	1.724271	0.1224742	0.7774196
Cycle2:01:00-02:00	HFD+LXN	dark	28	0.6129916	2.134659	1.630954	0.1475575	0.7639722
Cycle2:02:00-03:00	HFD+LXN	dark	28	0.6122861	2.136739	1.612912	0.1634305	0.7543998
Cycle2:03:00-04:00	HFD+LXN	dark	28	0.6729865	2.342423	1.794712	0.1572975	0.7659328
Cycle2:04:00-05:00	HFD+LXN	dark	28	0.5785075	2.021407	1.514853	0.1737279	0.7486828
Cycle2:05:00-06:00	HFD+LXN	dark	28	0.7115673	2.48162	1.880101	0.1779497	0.757658
Cycle1:06:00-07:00	HFD+LXN	light	29	0.6664454	2.326033	1.754545	0.2140896	0.7543779
Cycle1:07:00-08:00	HFD+LXN	light	29	0.4456044	1.573481	1.108183	0.208271	0.703697
Cycle1:08:00-09:00	HFD+LXN	light	29	0.4714966	1.650968	1.222253	0.1832957	0.7387944
Cycle1:09:00-10:00	HFD+LXN	light	29	0.4873095	1.698056	1.292753	0.1646923	0.7605042
Cycle1:10:00-11:00	HFD+LXN	light	29	0.5153633	1.796994	1.36296	0.1660666	0.7579388
Cycle1:11:00-12:00	HFD+LXN	light	29	0.4897697	1.707617	1.295759	0.1169275	0.7570423
Cycle1:12:00-13:00	HFD+LXN	light	29	0.4475076	1.54228	1.24804	-0.02063979	0.8098745
Cycle1:13:00-14:00	HFD+LXN	light	29	0.4046606	1.397686	1.117599	-0.0236795	0.7997385
Cycle1:14:00-15:00	HFD+LXN	light	29	0.4366795	1.497925	1.242921	-0.003682218	0.8262029
Cycle1:15:00-16:00	HFD+LXN	light	29	0.4940973	1.690671	1.421358	0.003930287	0.8410215
Cycle1:16:00-17:00	HFD+LXN	light	29	0.4452766	1.541055	1.218785	0.05017292	0.78984
Cycle1:17:00-18:00	HFD+LXN	light	29	0.4607293	1.584185	1.297964	0.08348864	0.8182977
Cycle1:18:00-19:00	HFD+LXN	dark	29	0.554262	1.908646	1.551289	0.06270687	0.8115863
Cycle1:19:00-20:00	HFD+LXN	dark	29	0.6221606	2.143608	1.737238	0.07204816	0.8097395
Cycle1:20:00-21:00	HFD+LXN	dark	29	0.5080376	1.760023	1.384306	0.08554251	0.7867106
Cycle1:21:00-22:00	HFD+LXN	dark	29	0.6026751	2.070436	1.70434	0.09170765	0.8233807
Cycle1:22:00-23:00	HFD+LXN	dark	29	0.5703492	1.965142	1.592401	0.1080913	0.8094162
Cycle1:23:00-00:00	HFD+LXN	dark	29	0.4866664	1.69187	1.305104	0.09927032	0.7717744
Cycle1:00:00-01:00	HFD+LXN	dark	29	0.5443497	1.879532	1.50566	0.09833395	0.7998521
Cycle1:01:00-02:00	HFD+LXN	dark	29	0.4990043	1.728605	1.360132	0.09751981	0.786601
Cycle1:02:00-03:00	HFD+LXN	dark	29	0.5217966	1.805276	1.430395	0.09961124	0.7912461
Cycle1:03:00-04:00	HFD+LXN	dark	29	0.6428014	2.221494	1.77075	0.1148244	0.7966592
Cycle1:04:00-05:00	HFD+LXN	dark	29	0.4520482	1.572755	1.207874	0.09052338	0.7666646
Cycle1:05:00-06:00	HFD+LXN	dark	29	0.5605975	1.931955	1.563702	0.09469087	0.8071761
Cycle2:06:00-07:00	HFD+LXN	light	29	0.6785342	2.350008	1.851285	0.1241129	0.7880082
Cycle2:07:00-08:00	HFD+LXN	light	29	0.4314098	1.50626	1.133808	0.0961946	0.7509851
Cycle2:08:00-09:00	HFD+LXN	light	29	0.437935	1.518874	1.187191	0.07276441	0.7802191
Cycle2:09:00-10:00	HFD+LXN	light	29	0.4798326	1.656812	1.327048	0.08837908	0.8003692
Cycle2:10:00-11:00	HFD+LXN	light	29	0.4342111	1.507215	1.17262	0.07806263	0.7769852
Cycle2:11:00-12:00	HFD+LXN	light	29	0.4790822	1.648194	1.346448	0.05635981	0.8144958
Cycle2:12:00-13:00	HFD+LXN	light	29	0.4642538	1.611898	1.252327	0.0772782	0.7743973
Cycle2:13:00-14:00	HFD+LXN	light	29	0.4648335	1.619605	1.233599	0.06816711	0.7590283
Cycle2:14:00-15:00	HFD+LXN	light	29	0.5238111	1.810476	1.442223	0.07893921	0.7936814
Cycle2:15:00-16:00	HFD+LXN	light	29	0.4578009	1.595163	1.214716	0.05029313	0.7612646
Cycle2:16:00-17:00	HFD+LXN	light	29	0.4751531	1.643296	1.304693	0.07048725	0.7930478
Cycle2:17:00-18:00	HFD+LXN	light	29	0.4642625	1.604204	1.279873	0.05004106	0.7979944
Cycle2:18:00-19:00	HFD+LXN	dark	29	0.5359721	1.844668	1.503647	0.0768027	0.8149679
Cycle2:19:00-20:00	HFD+LXN	dark	29	0.6030232	2.080583	1.673427	0.122739	0.8046991
Cycle2:20:00-21:00	HFD+LXN	dark	29	0.5839418	2.016762	1.613294	0.1224868	0.7987112
Cycle2:21:00-22:00	HFD+LXN	dark	29	0.5657864	1.962013	1.534791	0.1466264	0.7791034
Cycle2:22:00-23:00	HFD+LXN	dark	29	0.5616638	1.954382	1.499859	0.1750869	0.7650252
Cycle2:23:00-00:00	HFD+LXN	dark	29	0.5043819	1.75754	1.338063	0.1440447	0.7611393
Cycle2:00:00-01:00	HFD+LXN	dark	29	0.5175802	1.793891	1.407423	0.1396438	0.7819017
Cycle2:01:00-02:00	HFD+LXN	dark	29	0.5399395	1.867216	1.483084	0.108434	0.7949272
Cycle2:02:00-03:00	HFD+LXN	dark	29	0.4901034	1.71398	1.278115	0.1062547	0.744352
Cycle2:03:00-04:00	HFD+LXN	dark	29	0.4877069	1.694784	1.310404	0.09303071	0.7736728
Cycle2:04:00-05:00	HFD+LXN	dark	29	0.5982296	2.07342	1.626714	0.1001878	0.7845719
Cycle2:05:00-06:00	HFD+LXN	dark	29	0.6279244	2.176246	1.707795	0.1297478	0.7848244
Cycle1:06:00-07:00	HFD+LXN	light	30	0.6649525	2.315567	1.769343	0.1661257	0.7628549
Cycle1:07:00-08:00	HFD+LXN	light	30	0.5192823	1.822695	1.33044	0.169241	0.727884
Cycle1:08:00-09:00	HFD+LXN	light	30	0.5228214	1.81448	1.413041	0.1542329	0.7770891
Cycle1:09:00-10:00	HFD+LXN	light	30	0.5659059	1.969607	1.509534	0.1582274	0.7643157
Cycle1:10:00-11:00	HFD+LXN	light	30	0.5048817	1.763274	1.325164	0.1439077	0.7480918
Cycle1:11:00-12:00	HFD+LXN	light	30	0.4861965	1.690211	1.303937	0.1193951	0.7669432
Cycle1:12:00-13:00	HFD+LXN	light	30	0.4715471	1.62755	1.30646	0.01306946	0.7997693
Cycle1:13:00-14:00	HFD+LXN	light	30	0.4847019	1.657309	1.398653	0.009588729	0.841774
Cycle1:14:00-15:00	HFD+LXN	light	30	0.4675002	1.612091	1.30056	0.0269053	0.8056769
Cycle1:15:00-16:00	HFD+LXN	light	30	0.5573784	1.914395	1.577765	0.01747905	0.8214409
Cycle1:16:00-17:00	HFD+LXN	light	30	0.5021555	1.733348	1.390716	0.04882985	0.8013946
Cycle1:17:00-18:00	HFD+LXN	light	30	0.5438595	1.878589	1.501633	0.09483585	0.7976378
Cycle1:18:00-19:00	HFD+LXN	dark	30	0.5747008	1.973846	1.626962	0.06675732	0.8232651
Cycle1:19:00-20:00	HFD+LXN	dark	30	0.7165061	2.461665	2.02563	0.0798993	0.8224234
Cycle1:20:00-21:00	HFD+LXN	dark	30	0.6239508	2.163157	1.694556	0.1095228	0.7836261
Cycle1:21:00-22:00	HFD+LXN	dark	30	0.6187148	2.132955	1.72327	0.1017262	0.8053609
Cycle1:22:00-23:00	HFD+LXN	dark	30	0.5887447	2.046695	1.579011	0.1198279	0.7674693
Cycle1:23:00-00:00	HFD+LXN	dark	30	0.5503977	1.903528	1.511294	0.1150101	0.7918947
Cycle1:00:00-01:00	HFD+LXN	dark	30	0.5430767	1.87624	1.498205	0.1025759	0.7968341
Cycle1:01:00-02:00	HFD+LXN	dark	30	0.5723664	1.981503	1.564501	0.1072188	0.7874831
Cycle1:02:00-03:00	HFD+LXN	dark	30	0.6233588	2.156609	1.708967	0.1224519	0.7909634
Cycle1:03:00-04:00	HFD+LXN	dark	30	0.5263376	1.829855	1.411244	0.1149573	0.7683046
Cycle1:04:00-05:00	HFD+LXN	dark	30	0.565376	1.947119	1.581682	0.09618685	0.8121783
Cycle1:05:00-06:00	HFD+LXN	dark	30	0.6800946	2.352521	1.865845	0.117134	0.7926889
Cycle2:06:00-07:00	HFD+LXN	light	30	0.5982026	2.07095	1.635107	0.1212022	0.7900693
Cycle2:07:00-08:00	HFD+LXN	light	30	0.5315977	1.851542	1.413233	0.1199396	0.7602249
Cycle2:08:00-09:00	HFD+LXN	light	30	0.5225488	1.807531	1.433697	0.09654197	0.7911882
Cycle2:09:00-10:00	HFD+LXN	light	30	0.4899591	1.699426	1.327799	0.104967	0.7785284
Cycle2:10:00-11:00	HFD+LXN	light	30	0.5163112	1.787341	1.411642	0.09881786	0.7823598
Cycle2:11:00-12:00	HFD+LXN	light	30	0.5500585	1.893	1.543696	0.07927638	0.8080054
Cycle2:12:00-13:00	HFD+LXN	light	30	0.5066751	1.74833	1.405439	0.1008234	0.8018047
Cycle2:13:00-14:00	HFD+LXN	light	30	0.4967327	1.727644	1.329324	0.08490873	0.768738
Cycle2:14:00-15:00	HFD+LXN	light	30	0.4667548	1.62118	1.25694	0.07638388	0.77401
Cycle2:15:00-16:00	HFD+LXN	light	30	0.5123734	1.764721	1.432905	0.06708284	0.8072855
Cycle2:16:00-17:00	HFD+LXN	light	30	0.5641061	1.947435	1.561415	0.08681388	0.8010298
Cycle2:17:00-18:00	HFD+LXN	light	30	0.5145977	1.78109	1.408093	0.06790981	0.789723
Cycle2:18:00-19:00	HFD+LXN	dark	30	0.564198	1.936685	1.601107	0.08291987	0.8239102
Cycle2:19:00-20:00	HFD+LXN	dark	30	0.7050104	2.430704	1.962719	0.1073208	0.8082325
Cycle2:20:00-21:00	HFD+LXN	dark	30	0.5835835	2.008453	1.637504	0.0879231	0.8154504
Cycle2:21:00-22:00	HFD+LXN	dark	30	0.5712849	1.976038	1.567678	0.1374464	0.7906842
Cycle2:22:00-23:00	HFD+LXN	dark	30	0.567773	1.960363	1.57061	0.1355759	0.7988412
Cycle2:23:00-00:00	HFD+LXN	dark	30	0.563363	1.952874	1.530838	0.1229494	0.7796608
Cycle2:00:00-01:00	HFD+LXN	dark	30	0.6940128	2.398696	1.911047	0.1306565	0.7981758
Cycle2:01:00-02:00	HFD+LXN	dark	30	0.5856113	2.033942	1.577235	0.1335444	0.7750491
Cycle2:02:00-03:00	HFD+LXN	dark	30	0.5282936	1.84424	1.389461	0.1406619	0.7521991
Cycle2:03:00-04:00	HFD+LXN	dark	30	0.5401561	1.874519	1.460327	0.130888	0.7779005
Cycle2:04:00-05:00	HFD+LXN	dark	30	0.5916052	2.062403	1.566145	0.1313792	0.7565242
Cycle2:05:00-06:00	HFD+LXN	dark	30	0.5904883	2.04398	1.614959	0.1343326	0.7890632
Cycle1:06:00-07:00	HFD+LXN	light	31	0.6412776	2.22857	1.722573	0.1134177	0.7728419
Cycle1:07:00-08:00	HFD+LXN	light	31	0.6014616	2.090266	1.615392	0.1028036	0.7725462
Cycle1:08:00-09:00	HFD+LXN	light	31	0.5523672	1.922666	1.47278	0.09591056	0.7650173
Cycle1:09:00-10:00	HFD+LXN	light	31	0.5437882	1.888008	1.466996	0.09925684	0.77584
Cycle1:10:00-11:00	HFD+LXN	light	31	0.5238838	1.813072	1.434067	0.08806991	0.7893069
Cycle1:11:00-12:00	HFD+LXN	light	31	0.5471646	1.900279	1.474151	0.08041751	0.7748752
Cycle1:12:00-13:00	HFD+LXN	light	31	0.5401734	1.875718	1.456313	0.08547292	0.7748262
Cycle1:13:00-14:00	HFD+LXN	light	31	0.5545267	1.919691	1.515922	0.08238526	0.7893208
Cycle1:14:00-15:00	HFD+LXN	light	31	0.5308814	1.837399	1.452832	0.05384382	0.7891997
Cycle1:15:00-16:00	HFD+LXN	light	31	0.5741448	1.993499	1.548554	0.09877857	0.7744344
Cycle1:16:00-17:00	HFD+LXN	light	31	0.5467291	1.889941	1.504425	0.05172278	0.7945627
Cycle1:17:00-18:00	HFD+LXN	light	31	0.6146352	2.112278	1.735473	0.05013382	0.8221443
Cycle1:18:00-19:00	HFD+LXN	dark	31	0.6857396	2.366743	1.900236	0.07141913	0.8004845
Cycle1:19:00-20:00	HFD+LXN	dark	31	0.7202087	2.493259	1.968848	0.1266415	0.7896805
Cycle1:20:00-21:00	HFD+LXN	dark	31	0.637171	2.214033	1.712488	0.1359723	0.7734558
Cycle1:21:00-22:00	HFD+LXN	dark	31	0.6802056	2.355789	1.855873	0.1084968	0.7877571
Cycle1:22:00-23:00	HFD+LXN	dark	31	0.5732846	1.993999	1.533808	0.1288325	0.7663445
Cycle1:23:00-00:00	HFD+LXN	dark	31	0.5657845	1.958588	1.546965	0.09175403	0.7867811
Cycle1:00:00-01:00	HFD+LXN	dark	31	0.5741664	1.999396	1.527866	0.1023023	0.7637696
Cycle1:01:00-02:00	HFD+LXN	dark	31	0.663222	2.307393	1.77239	0.1176426	0.7659476
Cycle1:02:00-03:00	HFD+LXN	dark	31	0.589021	2.048414	1.577051	0.103704	0.766858
Cycle1:03:00-04:00	HFD+LXN	dark	31	0.585238	2.036321	1.563134	0.09451266	0.7666031
Cycle1:04:00-05:00	HFD+LXN	dark	31	0.6545818	2.272267	1.767353	0.1276308	0.7771885
Cycle1:05:00-06:00	HFD+LXN	dark	31	0.6952747	2.411803	1.883361	0.1311158	0.7816678
Cycle2:06:00-07:00	HFD+LXN	light	31	0.6842508	2.38395	1.816483	0.1577597	0.7636096
Cycle2:07:00-08:00	HFD+LXN	light	31	0.5568087	1.935442	1.494185	0.1105086	0.7703472
Cycle2:08:00-09:00	HFD+LXN	light	31	0.5802245	2.024511	1.529664	0.1580104	0.7529784
Cycle2:09:00-10:00	HFD+LXN	light	31	0.5566504	1.942967	1.464985	0.14259	0.7505433
Cycle2:10:00-11:00	HFD+LXN	light	31	0.5175045	1.801833	1.377985	0.1339046	0.7615935
Cycle2:11:00-12:00	HFD+LXN	light	31	0.526314	1.840807	1.371864	0.1117885	0.7427173
Cycle2:12:00-13:00	HFD+LXN	light	31	0.5928491	2.054891	1.611657	0.1169094	0.7813777
Cycle2:13:00-14:00	HFD+LXN	light	31	0.4961915	1.728633	1.317643	0.09338371	0.7604521
Cycle2:14:00-15:00	HFD+LXN	light	31	0.5407442	1.874431	1.469502	0.09352176	0.7837983
Cycle2:15:00-16:00	HFD+LXN	light	31	0.5169436	1.794526	1.39557	0.09072093	0.7712655
Cycle2:16:00-17:00	HFD+LXN	light	31	0.5081183	1.754374	1.405653	0.07033682	0.8007072
Cycle2:17:00-18:00	HFD+LXN	light	31	0.5805566	2.00445	1.606153	0.08292105	0.801817
Cycle2:18:00-19:00	HFD+LXN	dark	31	0.7132136	2.464275	1.966714	0.08772366	0.7975742
Cycle2:19:00-20:00	HFD+LXN	dark	31	0.701852	2.423782	1.939789	0.1176192	0.8005548
Cycle2:20:00-21:00	HFD+LXN	dark	31	0.5831122	2.025916	1.568176	0.1460681	0.7739692
Cycle2:21:00-22:00	HFD+LXN	dark	31	0.5817611	2.020973	1.565428	0.1393192	0.7718956
Cycle2:22:00-23:00	HFD+LXN	dark	31	0.5623292	1.95133	1.520761	0.1173023	0.7777263
Cycle2:23:00-00:00	HFD+LXN	dark	31	0.5818114	2.025007	1.55181	0.1215213	0.7627445
Cycle2:00:00-01:00	HFD+LXN	dark	31	0.7124728	2.469984	1.935207	0.1269805	0.783929
Cycle2:01:00-02:00	HFD+LXN	dark	31	0.5774328	2.015856	1.518437	0.1271486	0.7527983
Cycle2:02:00-03:00	HFD+LXN	dark	31	0.5604794	1.952982	1.486999	0.1089285	0.7600092
Cycle2:03:00-04:00	HFD+LXN	dark	31	0.5891836	2.053454	1.561541	0.1057683	0.7602666
Cycle2:04:00-05:00	HFD+LXN	dark	31	0.6642511	2.311071	1.774791	0.1053456	0.7680651
Cycle2:05:00-06:00	HFD+LXN	dark	31	0.7450709	2.592072	1.991404	0.1354987	0.7703485
Cycle1:06:00-07:00	HFD+LXN	light	32	0.5847564	2.026445	1.591067	0.05860704	0.784883
Cycle1:07:00-08:00	HFD+LXN	light	32	0.4479499	1.549478	1.229058	0.04853139	0.7918719
Cycle1:08:00-09:00	HFD+LXN	light	32	0.5188423	1.784474	1.459999	0.05096784	0.8172533
Cycle1:09:00-10:00	HFD+LXN	light	32	0.4402826	1.531779	1.176584	0.05920777	0.7674947
Cycle1:10:00-11:00	HFD+LXN	light	32	0.4674444	1.616636	1.283523	0.05287188	0.7930847
Cycle1:11:00-12:00	HFD+LXN	light	32	0.4986484	1.735252	1.331085	0.06594141	0.7617705
Cycle1:12:00-13:00	HFD+LXN	light	32	0.4668378	1.623352	1.250452	0.05441427	0.7690839
Cycle1:13:00-14:00	HFD+LXN	light	32	0.5059562	1.754601	1.372263	0.05242363	0.7800267
Cycle1:14:00-15:00	HFD+LXN	light	32	0.455517	1.578387	1.240078	0.03562224	0.7852746
Cycle1:15:00-16:00	HFD+LXN	light	32	0.5237404	1.808498	1.448208	0.057737	0.8032358
Cycle1:16:00-17:00	HFD+LXN	light	32	0.4588629	1.591641	1.243271	0.04498753	0.7788725
Cycle1:17:00-18:00	HFD+LXN	light	32	0.4772572	1.643392	1.336058	0.03652411	0.8112263
Cycle1:18:00-19:00	HFD+LXN	dark	32	0.6187416	2.131415	1.729162	0.05515506	0.8109492
Cycle1:19:00-20:00	HFD+LXN	dark	32	0.6355842	2.203196	1.727192	0.08332251	0.7849919
Cycle1:20:00-21:00	HFD+LXN	dark	32	0.5500056	1.906304	1.495494	0.09384968	0.7841148
Cycle1:21:00-22:00	HFD+LXN	dark	32	0.4842795	1.678563	1.316553	0.06903671	0.7839881
Cycle1:22:00-23:00	HFD+LXN	dark	32	0.5351605	1.85338	1.460374	0.07931433	0.787241
Cycle1:23:00-00:00	HFD+LXN	dark	32	0.5946149	2.048039	1.662684	0.06967752	0.8101978
Cycle1:00:00-01:00	HFD+LXN	dark	32	0.5619779	1.954137	1.505463	0.09067732	0.7696419
Cycle1:01:00-02:00	HFD+LXN	dark	32	0.4997224	1.735	1.348166	0.07812674	0.7773198
Cycle1:02:00-03:00	HFD+LXN	dark	32	0.5184591	1.801093	1.395008	0.06848286	0.7733875
Cycle1:03:00-04:00	HFD+LXN	dark	32	0.5955882	2.060272	1.633761	0.07029965	0.7920127
Cycle1:04:00-05:00	HFD+LXN	dark	32	0.6460429	2.23551	1.769654	0.09049648	0.791799
Cycle1:05:00-06:00	HFD+LXN	dark	32	0.6416788	2.225724	1.738761	0.09887815	0.7813508
Cycle2:06:00-07:00	HFD+LXN	light	32	0.5984398	2.071892	1.635325	0.101655	0.7888377
Cycle2:07:00-08:00	HFD+LXN	light	32	0.4747838	1.649181	1.278157	0.08504681	0.7750324
Cycle2:08:00-09:00	HFD+LXN	light	32	0.535239	1.856543	1.450284	0.08929146	0.7777792
Cycle2:09:00-10:00	HFD+LXN	light	32	0.4735036	1.66379	1.206811	0.1046199	0.7244226
Cycle2:10:00-11:00	HFD+LXN	light	32	0.4640887	1.620584	1.21889	0.09805945	0.7508126
Cycle2:11:00-12:00	HFD+LXN	light	32	0.4624544	1.598418	1.273243	0.0791234	0.7950912
Cycle2:12:00-13:00	HFD+LXN	light	32	0.5223516	1.808637	1.426785	0.08069325	0.7874121
Cycle2:13:00-14:00	HFD+LXN	light	32	0.4740657	1.656017	1.242978	0.07897136	0.7490199
Cycle2:14:00-15:00	HFD+LXN	light	32	0.481742	1.674697	1.29209	0.06983607	0.7690013
Cycle2:15:00-16:00	HFD+LXN	light	32	0.4994805	1.737123	1.336957	0.06854922	0.7662662
Cycle2:16:00-17:00	HFD+LXN	light	32	0.4936192	1.707755	1.353278	0.06218129	0.7916796
Cycle2:17:00-18:00	HFD+LXN	light	32	0.4909384	1.699839	1.341084	0.05811182	0.7852675
Cycle2:18:00-19:00	HFD+LXN	dark	32	0.5897927	2.029773	1.655102	0.05921471	0.8147057
Cycle2:19:00-20:00	HFD+LXN	dark	32	0.5946198	2.052425	1.647126	0.06562275	0.8014502
Cycle2:20:00-21:00	HFD+LXN	dark	32	0.5781549	1.999503	1.58759	0.09129136	0.7927078
Cycle2:21:00-22:00	HFD+LXN	dark	32	0.5182562	1.805512	1.376204	0.0970071	0.762428
Cycle2:22:00-23:00	HFD+LXN	dark	32	0.5295379	1.834754	1.442015	0.0905363	0.7847231
Cycle2:23:00-00:00	HFD+LXN	dark	32	0.59571	2.064304	1.621229	0.09649776	0.7831771
Cycle2:00:00-01:00	HFD+LXN	dark	32	0.5081295	1.767749	1.358163	0.1013965	0.7658734
Cycle2:01:00-02:00	HFD+LXN	dark	32	0.4946914	1.711403	1.356434	0.09758115	0.7918577
Cycle2:02:00-03:00	HFD+LXN	dark	32	0.5568856	1.932493	1.505852	0.0987829	0.7785995
Cycle2:03:00-04:00	HFD+LXN	dark	32	0.5704088	1.98376	1.526958	0.09498536	0.7683386
Cycle2:04:00-05:00	HFD+LXN	dark	32	0.5857264	2.030575	1.590969	0.09386955	0.782081
Cycle2:05:00-06:00	HFD+LXN	dark	32	0.643023	2.22764	1.752187	0.09502745	0.7872325
Cycle1:06:00-07:00	HFD+LXN	light	33	0.6517951	2.268802	1.737705	0.1118016	0.7650022
Cycle1:07:00-08:00	HFD+LXN	light	33	0.5596542	1.957484	1.45852	0.07581347	0.7445901
Cycle1:08:00-09:00	HFD+LXN	light	33	0.5174632	1.800296	1.38284	0.05371435	0.7661989
Cycle1:09:00-10:00	HFD+LXN	light	33	0.5443753	1.884367	1.488817	0.06671676	0.7881824
Cycle1:10:00-11:00	HFD+LXN	light	33	0.5258908	1.829623	1.405338	0.07264768	0.7660984
Cycle1:11:00-12:00	HFD+LXN	light	33	0.5094309	1.777233	1.343979	0.09422241	0.7560676
Cycle1:12:00-13:00	HFD+LXN	light	33	0.5687007	1.971259	1.545762	0.09879415	0.7828028
Cycle1:13:00-14:00	HFD+LXN	light	33	0.5194061	1.802931	1.40273	0.06549222	0.7792355
Cycle1:14:00-15:00	HFD+LXN	light	33	0.5226843	1.806782	1.438405	0.05684181	0.7955928
Cycle1:15:00-16:00	HFD+LXN	light	33	0.5092028	1.760211	1.401196	0.05176626	0.7946457
Cycle1:16:00-17:00	HFD+LXN	light	33	0.5520968	1.912598	1.50458	0.04496074	0.7848209
Cycle1:17:00-18:00	HFD+LXN	light	33	0.6106741	2.123536	1.635668	0.09462544	0.7677854
Cycle1:18:00-19:00	HFD+LXN	dark	33	0.5959271	2.062662	1.630351	0.07302105	0.7886053
Cycle1:19:00-20:00	HFD+LXN	dark	33	0.7336163	2.541998	1.997218	0.1021455	0.7857751
Cycle1:20:00-21:00	HFD+LXN	dark	33	0.6555913	2.27193	1.783766	0.1165424	0.7844785
Cycle1:21:00-22:00	HFD+LXN	dark	33	0.5923936	2.075084	1.532837	0.1660278	0.7359559
Cycle1:22:00-23:00	HFD+LXN	dark	33	0.7503058	2.612838	1.996297	0.1604747	0.7641523
Cycle1:23:00-00:00	HFD+LXN	dark	33	0.6207283	2.16904	1.625031	0.168688	0.7466366
Cycle1:00:00-01:00	HFD+LXN	dark	33	0.5953031	2.084884	1.541762	0.1476063	0.7385567
Cycle1:01:00-02:00	HFD+LXN	dark	33	0.6456575	2.250056	1.712013	0.1349187	0.7604011
Cycle1:02:00-03:00	HFD+LXN	dark	33	0.6055619	2.119835	1.571815	0.150436	0.7391106
Cycle1:03:00-04:00	HFD+LXN	dark	33	0.5548505	1.951445	1.407654	0.1487344	0.7188441
Cycle1:04:00-05:00	HFD+LXN	dark	33	0.5953645	2.082084	1.552667	0.1254008	0.745909
Cycle1:05:00-06:00	HFD+LXN	dark	33	0.6530368	2.269602	1.753567	0.1155843	0.7719384
Cycle2:06:00-07:00	HFD+LXN	light	33	0.6440053	2.251037	1.683621	0.1174968	0.7484218
Cycle2:07:00-08:00	HFD+LXN	light	33	0.5251476	1.840904	1.35394	0.09828573	0.7333915
Cycle2:08:00-09:00	HFD+LXN	light	33	0.5448807	1.897877	1.448294	0.06811088	0.7609116
Cycle2:09:00-10:00	HFD+LXN	light	33	0.5466754	1.910031	1.432028	0.08633753	0.7495486
Cycle2:10:00-11:00	HFD+LXN	light	33	0.5431257	1.889285	1.452463	0.07660106	0.7677575
Cycle2:11:00-12:00	HFD+LXN	light	33	0.5634772	1.956075	1.521153	0.0768084	0.7739981
Cycle2:12:00-13:00	HFD+LXN	light	33	0.5263379	1.827568	1.419395	0.09184003	0.7766991
Cycle2:13:00-14:00	HFD+LXN	light	33	0.5213162	1.804265	1.426758	0.07640325	0.7894267
Cycle2:14:00-15:00	HFD+LXN	light	33	0.6091462	2.109557	1.662452	0.1128967	0.7884982
Cycle2:15:00-16:00	HFD+LXN	light	33	0.5384089	1.873013	1.439364	0.06892507	0.7674511
Cycle2:16:00-17:00	HFD+LXN	light	33	0.5462393	1.887019	1.507456	0.07143737	0.7979349
Cycle2:17:00-18:00	HFD+LXN	light	33	0.5881593	2.035882	1.608718	0.1187548	0.7885205
Cycle2:18:00-19:00	HFD+LXN	dark	33	0.5889407	2.037918	1.613241	0.09271929	0.7890825
Cycle2:19:00-20:00	HFD+LXN	dark	33	0.6945993	2.400397	1.913827	0.1038511	0.7977253
Cycle2:20:00-21:00	HFD+LXN	dark	33	0.6591905	2.288361	1.779456	0.1153594	0.7778987
Cycle2:21:00-22:00	HFD+LXN	dark	33	0.6283888	2.181354	1.696592	0.1107369	0.7769287
Cycle2:22:00-23:00	HFD+LXN	dark	33	0.6421248	2.233875	1.716435	0.1392592	0.768334
Cycle2:23:00-00:00	HFD+LXN	dark	33	0.6338482	2.214404	1.661095	0.1637019	0.7486424
Cycle2:00:00-01:00	HFD+LXN	dark	33	0.5905715	2.064029	1.544774	0.1252159	0.7472691
Cycle2:01:00-02:00	HFD+LXN	dark	33	0.6014275	2.098039	1.587177	0.1277503	0.755212
Cycle2:02:00-03:00	HFD+LXN	dark	33	0.6084255	2.126268	1.592045	0.134109	0.7448753
Cycle2:03:00-04:00	HFD+LXN	dark	33	0.5627784	1.965978	1.475333	0.143007	0.7494465
Cycle2:04:00-05:00	HFD+LXN	dark	33	0.6063015	2.112716	1.608328	0.1325859	0.7567247
Cycle2:05:00-06:00	HFD+LXN	dark	33	0.7244508	2.515844	1.952295	0.1355757	0.7761831
Cycle1:06:00-07:00	HFD+LXN	light	34	0.6129833	2.115245	1.700006	0.06919508	0.8030772
Cycle1:07:00-08:00	HFD+LXN	light	34	0.4591104	1.597742	1.225262	0.06257936	0.7642944
Cycle1:08:00-09:00	HFD+LXN	light	34	0.4487168	1.547054	1.249254	0.04881173	0.8045682
Cycle1:09:00-10:00	HFD+LXN	light	34	0.4945345	1.698397	1.400414	0.04956223	0.8232476
Cycle1:10:00-11:00	HFD+LXN	light	34	0.5102329	1.770088	1.381522	0.06303319	0.7794571
Cycle1:11:00-12:00	HFD+LXN	light	34	0.4677132	1.61731	1.285175	0.08017354	0.7935198
Cycle1:12:00-13:00	HFD+LXN	light	34	0.5341596	1.842941	1.482484	0.07065637	0.8020442
Cycle1:13:00-14:00	HFD+LXN	light	34	0.4556384	1.573306	1.260014	0.05545709	0.7994705
Cycle1:14:00-15:00	HFD+LXN	light	34	0.4747666	1.635472	1.326747	0.04311105	0.8095866
Cycle1:15:00-16:00	HFD+LXN	light	34	0.4877318	1.686052	1.341891	0.04535448	0.7948689
Cycle1:16:00-17:00	HFD+LXN	light	34	0.4892587	1.682071	1.379086	0.03575925	0.8186683
Cycle1:17:00-18:00	HFD+LXN	light	34	0.4887746	1.679917	1.379469	0.05649561	0.8192526
Cycle1:18:00-19:00	HFD+LXN	dark	34	0.5586503	1.921137	1.57291	0.05096801	0.8163274
Cycle1:19:00-20:00	HFD+LXN	dark	34	0.5875207	2.023622	1.642784	0.06036892	0.8109473
Cycle1:20:00-21:00	HFD+LXN	dark	34	0.6459519	2.229311	1.790372	0.0556381	0.8028694
Cycle1:21:00-22:00	HFD+LXN	dark	34	0.5355783	1.858819	1.447289	0.1090228	0.7772717
Cycle1:22:00-23:00	HFD+LXN	dark	34	0.6123235	2.121742	1.666912	0.1121933	0.7832268
Cycle1:23:00-00:00	HFD+LXN	dark	34	0.5253393	1.828356	1.401541	0.1103468	0.7630537
Cycle1:00:00-01:00	HFD+LXN	dark	34	0.5452287	1.895582	1.461714	0.09932885	0.7685958
Cycle1:01:00-02:00	HFD+LXN	dark	34	0.5490244	1.897681	1.511435	0.09065471	0.7952135
Cycle1:02:00-03:00	HFD+LXN	dark	34	0.6718149	2.33348	1.808925	0.1118869	0.7747614
Cycle1:03:00-04:00	HFD+LXN	dark	34	0.5429922	1.89508	1.4298	0.1234751	0.7527244
Cycle1:04:00-05:00	HFD+LXN	dark	34	0.5556393	1.928155	1.502527	0.1106565	0.778711
Cycle1:05:00-06:00	HFD+LXN	dark	34	0.5882665	2.040039	1.595522	0.09846275	0.7798806
Cycle2:06:00-07:00	HFD+LXN	light	34	0.5551293	1.924944	1.506287	0.0922702	0.7809632
Cycle2:07:00-08:00	HFD+LXN	light	34	0.5022382	1.743472	1.35589	0.09205303	0.7763352
Cycle2:08:00-09:00	HFD+LXN	light	34	0.4681636	1.614745	1.301101	0.07529882	0.8039429
Cycle2:09:00-10:00	HFD+LXN	light	34	0.4689805	1.622134	1.287081	0.08158731	0.7917108
Cycle2:10:00-11:00	HFD+LXN	light	34	0.4717975	1.630677	1.29909	0.07256293	0.7955539
Cycle2:11:00-12:00	HFD+LXN	light	34	0.5291079	1.827637	1.460893	0.06461503	0.7961951
Cycle2:12:00-13:00	HFD+LXN	light	34	0.4451372	1.550888	1.181648	0.0885035	0.7583537
Cycle2:13:00-14:00	HFD+LXN	light	34	0.487145	1.697036	1.293912	0.07446736	0.7617317
Cycle2:14:00-15:00	HFD+LXN	light	34	0.4749557	1.642247	1.305457	0.08063724	0.7942023
Cycle2:15:00-16:00	HFD+LXN	light	34	0.4903527	1.702824	1.321624	0.05236309	0.7731277
Cycle2:16:00-17:00	HFD+LXN	light	34	0.4632433	1.607994	1.251011	0.04132273	0.7763007
Cycle2:17:00-18:00	HFD+LXN	light	34	0.4905179	1.693088	1.358805	0.07500001	0.8026426
Cycle2:18:00-19:00	HFD+LXN	dark	34	0.5406557	1.862378	1.511118	0.06574196	0.8096679
Cycle2:19:00-20:00	HFD+LXN	dark	34	0.6032782	2.096291	1.621297	0.06720976	0.773577
Cycle2:20:00-21:00	HFD+LXN	dark	34	0.6233818	2.173264	1.649968	0.08818691	0.75781
Cycle2:21:00-22:00	HFD+LXN	dark	34	0.5973554	2.073937	1.611696	0.08777975	0.7753722
Cycle2:22:00-23:00	HFD+LXN	dark	34	0.5408573	1.879387	1.453549	0.08849955	0.7725793
Cycle2:23:00-00:00	HFD+LXN	dark	34	0.6420045	2.224445	1.748225	0.1146148	0.7854321
Cycle2:00:00-01:00	HFD+LXN	dark	34	0.5578639	1.939787	1.494604	0.1112175	0.7680024
Cycle2:01:00-02:00	HFD+LXN	dark	34	0.5966334	2.075147	1.596507	0.1185626	0.769007
Cycle2:02:00-03:00	HFD+LXN	dark	34	0.5328332	1.857539	1.41048	0.09315386	0.7570035
Cycle2:03:00-04:00	HFD+LXN	dark	34	0.5827683	2.02772	1.556565	0.1083787	0.7671517
Cycle2:04:00-05:00	HFD+LXN	dark	34	0.5924647	2.074306	1.536683	0.1183854	0.7421793
Cycle2:05:00-06:00	HFD+LXN	dark	34	0.5508581	1.916084	1.473491	0.1080713	0.7663186
Cycle1:06:00-07:00	HFD+LXN	light	35	0.5899835	2.05615	1.563987	0.148196	0.758423
Cycle1:07:00-08:00	HFD+LXN	light	35	0.6185114	2.152612	1.650162	0.09416321	0.7615904
Cycle1:08:00-09:00	HFD+LXN	light	35	0.5126109	1.79011	1.346013	0.08255928	0.7483574
Cycle1:09:00-10:00	HFD+LXN	light	35	0.5677778	1.970482	1.534622	0.07862812	0.7731795
Cycle1:10:00-11:00	HFD+LXN	light	35	0.47301	1.656501	1.225342	0.09630005	0.7384116
Cycle1:11:00-12:00	HFD+LXN	light	35	0.5225359	1.817179	1.399123	0.07222291	0.7654927
Cycle1:12:00-13:00	HFD+LXN	light	35	0.5069637	1.771051	1.328828	0.09855914	0.7504478
Cycle1:13:00-14:00	HFD+LXN	light	35	0.5118338	1.772847	1.395818	0.08347941	0.7851786
Cycle1:14:00-15:00	HFD+LXN	light	35	0.5536616	1.920758	1.499085	0.1058482	0.7757708
Cycle1:15:00-16:00	HFD+LXN	light	35	0.5194069	1.79754	1.421949	0.08594704	0.7882766
Cycle1:16:00-17:00	HFD+LXN	light	35	0.5465385	1.890966	1.497898	0.06808113	0.7882931
Cycle1:17:00-18:00	HFD+LXN	light	35	0.5612731	1.947588	1.518181	0.1144765	0.7781178
Cycle1:18:00-19:00	HFD+LXN	dark	35	0.5997621	2.074438	1.64618	0.1137806	0.7875158
Cycle1:19:00-20:00	HFD+LXN	dark	35	0.6832162	2.359695	1.887321	0.1026985	0.799891
Cycle1:20:00-21:00	HFD+LXN	dark	35	0.6732706	2.34333	1.795761	0.1330626	0.7629386
Cycle1:21:00-22:00	HFD+LXN	dark	35	0.6501791	2.26266	1.735241	0.138629	0.7654845
Cycle1:22:00-23:00	HFD+LXN	dark	35	0.6552617	2.280102	1.749681	0.1141236	0.7639749
Cycle1:23:00-00:00	HFD+LXN	dark	35	0.5914388	2.05537	1.588699	0.1052944	0.7691461
Cycle1:00:00-01:00	HFD+LXN	dark	35	0.6500539	2.262485	1.733979	0.1125327	0.7658575
Cycle1:01:00-02:00	HFD+LXN	dark	35	0.6203535	2.16296	1.641047	0.1340424	0.7582065
Cycle1:02:00-03:00	HFD+LXN	dark	35	0.6203601	2.163116	1.64059	0.1168132	0.7578866
Cycle1:03:00-04:00	HFD+LXN	dark	35	0.5979211	2.079927	1.598877	0.1012263	0.7675294
Cycle1:04:00-05:00	HFD+LXN	dark	35	0.625306	2.167895	1.698095	0.1021964	0.7789631
Cycle1:05:00-06:00	HFD+LXN	dark	35	0.6090735	2.120292	1.623103	0.145129	0.7627038
Cycle2:06:00-07:00	HFD+LXN	light	35	0.6996186	2.44168	1.842358	0.1416917	0.752415
Cycle2:07:00-08:00	HFD+LXN	light	35	0.4964383	1.748968	1.248905	0.1341444	0.7113419
Cycle2:08:00-09:00	HFD+LXN	light	35	0.5643888	1.967368	1.494649	0.1181522	0.758571
Cycle2:09:00-10:00	HFD+LXN	light	35	0.4829699	1.687355	1.265489	0.06452254	0.7500958
Cycle2:10:00-11:00	HFD+LXN	light	35	0.5552231	1.932425	1.481042	0.1206818	0.7613115
Cycle2:11:00-12:00	HFD+LXN	light	35	0.480965	1.67979	1.262235	0.07536659	0.750384
Cycle2:12:00-13:00	HFD+LXN	light	35	0.4454044	1.559866	1.153684	0.07190955	0.7376898
Cycle2:13:00-14:00	HFD+LXN	light	35	0.5378333	1.871553	1.435892	0.08452342	0.7662933
Cycle2:14:00-15:00	HFD+LXN	light	35	0.4615711	1.610439	1.2171	0.06552111	0.7537943
Cycle2:15:00-16:00	HFD+LXN	light	35	0.5261486	1.832526	1.398877	0.1128236	0.7620265
Cycle2:16:00-17:00	HFD+LXN	light	35	0.5147255	1.792639	1.368866	0.06154114	0.756054
Cycle2:17:00-18:00	HFD+LXN	light	35	0.5361224	1.8553	1.468027	0.04317202	0.7890245
Cycle2:18:00-19:00	HFD+LXN	dark	35	0.5661544	1.964746	1.5306	0.09163442	0.7739615
Cycle2:19:00-20:00	HFD+LXN	dark	35	0.7073897	2.451694	1.923783	0.125995	0.7841678
Cycle2:20:00-21:00	HFD+LXN	dark	35	0.6218265	2.160839	1.670804	0.1221479	0.7721936
Cycle2:21:00-22:00	HFD+LXN	dark	35	0.7031081	2.439698	1.902005	0.1254761	0.7765996
Cycle2:22:00-23:00	HFD+LXN	dark	35	0.5693582	1.99185	1.482298	0.1384077	0.7410843
Cycle2:23:00-00:00	HFD+LXN	dark	35	0.5610547	1.964716	1.453859	0.1192326	0.7375065
Cycle2:00:00-01:00	HFD+LXN	dark	35	0.606216	2.113178	1.605394	0.1133738	0.758454
Cycle2:01:00-02:00	HFD+LXN	dark	35	0.5672295	1.985361	1.473341	0.1308856	0.7402544
Cycle2:02:00-03:00	HFD+LXN	dark	35	0.544634	1.902846	1.426871	0.1178578	0.7474886
Cycle2:03:00-04:00	HFD+LXN	dark	35	0.558127	1.953093	1.451154	0.104812	0.741798
Cycle2:04:00-05:00	HFD+LXN	dark	35	0.571549	1.99105	1.518165	0.08485367	0.7604709
Cycle2:05:00-06:00	HFD+LXN	dark	35	0.7029816	2.449391	1.865561	0.1375659	0.7618598
Cycle1:06:00-07:00	HFD+LXN	light	36	0.6311535	1.827795	1.475861	0.07971006	0.791453
Cycle1:07:00-08:00	HFD+LXN	light	36	0.459935	1.716353	1.315794	0.09012785	0.7746905
Cycle1:08:00-09:00	HFD+LXN	light	36	0.3667002	1.540585	1.209492	0.07685376	0.7725941
Cycle1:09:00-10:00	HFD+LXN	light	36	0.5825694	1.601831	1.268726	0.07849975	0.8086837
Cycle1:10:00-11:00	HFD+LXN	light	36	0.373956	1.539857	1.214612	0.07618146	0.748642
Cycle1:11:00-12:00	HFD+LXN	light	36	0.395076	1.593688	1.228035	0.07376356	0.7539079
Cycle1:12:00-13:00	HFD+LXN	light	36	0.3858745	1.545473	1.188619	0.07626698	0.7819912
Cycle1:13:00-14:00	HFD+LXN	light	36	0.457438	1.478007	1.157848	0.07962918	0.7797093
Cycle1:14:00-15:00	HFD+LXN	light	36	0.3759352	1.676813	1.325	0.07472516	0.7629772
Cycle1:15:00-16:00	HFD+LXN	light	36	0.5022721	1.520871	1.160196	0.05297965	0.7960098
Cycle1:16:00-17:00	HFD+LXN	light	36	0.4067824	1.573945	1.279937	0.05029167	0.7464611
Cycle1:17:00-18:00	HFD+LXN	light	36	0.486989	1.619179	1.311963	0.04356054	0.7907937
Cycle1:18:00-19:00	HFD+LXN	dark	36	0.5732529	1.933333	1.587847	0.07440522	0.8149934
Cycle1:19:00-20:00	HFD+LXN	dark	36	0.6202208	2.082145	1.674337	0.09683798	0.8090695
Cycle1:20:00-21:00	HFD+LXN	dark	36	0.6121982	1.794024	1.438244	0.1231427	0.7929441
Cycle1:21:00-22:00	HFD+LXN	dark	36	0.5887356	1.583975	1.261801	0.1041402	0.8037991
Cycle1:22:00-23:00	HFD+LXN	dark	36	0.4480312	1.747341	1.381125	0.100384	0.7487537
Cycle1:23:00-00:00	HFD+LXN	dark	36	0.555165	2.06702	1.661141	0.115434	0.7870276
Cycle1:00:00-01:00	HFD+LXN	dark	36	0.4745787	1.895055	1.473097	0.1210936	0.7717246
Cycle1:01:00-02:00	HFD+LXN	dark	36	0.53026	1.580361	1.20592	0.1135864	0.7964943
Cycle1:02:00-03:00	HFD+LXN	dark	36	0.4722087	1.740251	1.358082	0.1048951	0.772577
Cycle1:03:00-04:00	HFD+LXN	dark	36	0.4342632	1.719942	1.331086	0.1063434	0.7747586
Cycle1:04:00-05:00	HFD+LXN	dark	36	0.6118951	1.948751	1.532551	0.09410716	0.81437
Cycle1:05:00-06:00	HFD+LXN	dark	36	0.5991418	1.949014	1.518845	0.1287854	0.7959532
Cycle2:06:00-07:00	HFD+LXN	light	36	0.545943	1.54102	1.166366	0.1161846	0.7716807
Cycle2:07:00-08:00	HFD+LXN	light	36	0.384612	1.704208	1.31123	0.1153422	0.7600744
Cycle2:08:00-09:00	HFD+LXN	light	36	0.389893	1.502742	1.116506	0.1022508	0.7822232
Cycle2:09:00-10:00	HFD+LXN	light	36	0.5419013	1.578091	1.159852	0.09540202	0.8164333
Cycle2:10:00-11:00	HFD+LXN	light	36	0.468298	1.552144	1.191269	0.09042364	0.784178
Cycle2:11:00-12:00	HFD+LXN	light	36	0.4182655	1.511565	1.146762	0.06912091	0.7861786
Cycle2:12:00-13:00	HFD+LXN	light	36	0.377575	1.605479	1.270172	0.07578179	0.7724492
Cycle2:13:00-14:00	HFD+LXN	light	36	0.4504483	1.542636	1.162024	0.06991407	0.7942119
Cycle2:14:00-15:00	HFD+LXN	light	36	0.4014255	1.583792	1.253103	0.07416346	0.7822849
Cycle2:15:00-16:00	HFD+LXN	light	36	0.4502499	1.578553	1.223107	0.09177673	0.7764357
Cycle2:16:00-17:00	HFD+LXN	light	36	0.4060537	1.689046	1.349712	0.1080446	0.7731188
Cycle2:17:00-18:00	HFD+LXN	light	36	0.5039788	1.663991	1.31359	0.1013627	0.8004472
Cycle2:18:00-19:00	HFD+LXN	dark	36	0.547986	1.85579	1.506162	0.09773892	0.7935078
Cycle2:19:00-20:00	HFD+LXN	dark	36	0.5928736	2.020037	1.628056	0.123289	0.8026907
Cycle2:20:00-21:00	HFD+LXN	dark	36	0.594811	1.924776	1.509997	0.1239296	0.8039527
Cycle2:21:00-22:00	HFD+LXN	dark	36	0.5837041	1.618323	1.148909	0.128359	0.7952186
Cycle2:22:00-23:00	HFD+LXN	dark	36	0.4702196	1.713432	1.271567	0.1014221	0.7717145
Cycle2:23:00-00:00	HFD+LXN	dark	36	0.4585794	1.962628	1.516658	0.1081375	0.7610392
Cycle2:00:00-01:00	HFD+LXN	dark	36	0.569848	1.730594	1.306929	0.1200451	0.7883242
Cycle2:01:00-02:00	HFD+LXN	dark	36	0.5721177	1.824463	1.364356	0.1120076	0.7909819
Cycle2:02:00-03:00	HFD+LXN	dark	36	0.4501202	1.798064	1.361516	0.1277856	0.7386515
Cycle2:03:00-04:00	HFD+LXN	dark	36	0.4389956	1.616571	1.157012	0.113922	0.740708
Cycle2:04:00-05:00	HFD+LXN	dark	36	0.4980547	1.78957	1.315565	0.1161056	0.7692888
Cycle2:05:00-06:00	HFD+LXN	dark	36	0.4887996	1.970995	1.495695	0.1306023	0.7835506
Cycle1:06:00-07:00	HFD+HXN	light	37	0.5382965	1.864684	1.46735	0.07197648	0.786605
Cycle1:07:00-08:00	HFD+HXN	light	37	0.4250682	1.476916	1.142807	0.07301726	0.7726108
Cycle1:08:00-09:00	HFD+HXN	light	37	0.4144585	1.431327	1.145372	0.05201999	0.7995045
Cycle1:09:00-10:00	HFD+HXN	light	37	0.4419284	1.526821	1.219052	0.0521135	0.797846
Cycle1:10:00-11:00	HFD+HXN	light	37	0.3803423	1.324866	1.010614	0.04999704	0.7633762
Cycle1:11:00-12:00	HFD+HXN	light	37	0.4818382	1.664175	1.331034	0.05631634	0.7978286
Cycle1:12:00-13:00	HFD+HXN	light	37	0.4032607	1.404553	1.072034	0.06371332	0.7632558
Cycle1:13:00-14:00	HFD+HXN	light	37	0.4358594	1.510164	1.186951	0.06804541	0.7828146
Cycle1:14:00-15:00	HFD+HXN	light	37	0.4164303	1.444808	1.127047	0.06280781	0.7792994
Cycle1:15:00-16:00	HFD+HXN	light	37	0.3826686	1.327106	1.037692	0.0381574	0.7817754
Cycle1:16:00-17:00	HFD+HXN	light	37	0.4317438	1.490406	1.195334	0.03967681	0.8011081
Cycle1:17:00-18:00	HFD+HXN	light	37	0.4079258	1.408822	1.12712	0.02230559	0.7998823
Cycle1:18:00-19:00	HFD+HXN	dark	37	0.5073075	1.739898	1.445015	0.06373446	0.8303844
Cycle1:19:00-20:00	HFD+HXN	dark	37	0.497923	1.715593	1.390204	0.07008288	0.8092913
Cycle1:20:00-21:00	HFD+HXN	dark	37	0.4931969	1.698276	1.380689	0.08294972	0.8089465
Cycle1:21:00-22:00	HFD+HXN	dark	37	0.5137539	1.769816	1.435552	0.09928998	0.8095412
Cycle1:22:00-23:00	HFD+HXN	dark	37	0.4678946	1.6145	1.297919	0.09046367	0.8037894
Cycle1:23:00-00:00	HFD+HXN	dark	37	0.4761384	1.640939	1.32794	0.09249638	0.8072647
Cycle1:00:00-01:00	HFD+HXN	dark	37	0.4807852	1.655044	1.347701	0.08574293	0.8126075
Cycle1:01:00-02:00	HFD+HXN	dark	37	0.4566174	1.574542	1.270362	0.07563847	0.8071256
Cycle1:02:00-03:00	HFD+HXN	dark	37	0.5724077	1.978215	1.57684	0.09750005	0.7981893
Cycle1:03:00-04:00	HFD+HXN	dark	37	0.5284379	1.836672	1.418601	0.1218033	0.771419
Cycle1:04:00-05:00	HFD+HXN	dark	37	0.4269672	1.482878	1.150179	0.09439331	0.773958
Cycle1:05:00-06:00	HFD+HXN	dark	37	0.4682564	1.620389	1.282387	0.1071161	0.7882746
Cycle2:06:00-07:00	HFD+HXN	light	37	0.5482446	1.906404	1.468601	0.1320816	0.768038
Cycle2:07:00-08:00	HFD+HXN	light	37	0.4185895	1.467385	1.079139	0.1180148	0.7337857
Cycle2:08:00-09:00	HFD+HXN	light	37	0.4404994	1.527155	1.196328	0.1062178	0.7831261
Cycle2:09:00-10:00	HFD+HXN	light	37	0.4265371	1.478352	1.159824	0.09645879	0.7839793
Cycle2:10:00-11:00	HFD+HXN	light	37	0.4136488	1.431881	1.131198	0.08543243	0.7879725
Cycle2:11:00-12:00	HFD+HXN	light	37	0.4642058	1.606514	1.27079	0.08384038	0.7867867
Cycle2:12:00-13:00	HFD+HXN	light	37	0.4108015	1.43037	1.093674	0.08091849	0.7635632
Cycle2:13:00-14:00	HFD+HXN	light	37	0.4121208	1.425977	1.129208	0.0638023	0.7919392
Cycle2:14:00-15:00	HFD+HXN	light	37	0.3865383	1.330469	1.084018	0.05862605	0.8146441
Cycle2:15:00-16:00	HFD+HXN	light	37	0.4576188	1.571345	1.296844	0.07724428	0.8243512
Cycle2:16:00-17:00	HFD+HXN	light	37	0.4325708	1.493889	1.195385	0.09449401	0.7990662
Cycle2:17:00-18:00	HFD+HXN	light	37	0.4191927	1.445616	1.165798	0.07196022	0.8052061
Cycle2:18:00-19:00	HFD+HXN	dark	37	0.5239794	1.791748	1.511492	0.07650087	0.843641
Cycle2:19:00-20:00	HFD+HXN	dark	37	0.5086662	1.7522	1.421653	0.1034357	0.8109079
Cycle2:20:00-21:00	HFD+HXN	dark	37	0.5271837	1.808391	1.500473	0.1051656	0.827466
Cycle2:21:00-22:00	HFD+HXN	dark	37	0.5009403	1.726545	1.396647	0.1130728	0.807565
Cycle2:22:00-23:00	HFD+HXN	dark	37	0.4674582	1.610537	1.305465	0.1063361	0.8083572
Cycle2:23:00-00:00	HFD+HXN	dark	37	0.5193793	1.787245	1.458219	0.1020403	0.8159668
Cycle2:00:00-01:00	HFD+HXN	dark	37	0.5000196	1.729462	1.37238	0.1176839	0.7926187
Cycle2:01:00-02:00	HFD+HXN	dark	37	0.4682694	1.615893	1.298605	0.109065	0.8029697
Cycle2:02:00-03:00	HFD+HXN	dark	37	0.5387087	1.863173	1.478946	0.1218808	0.7932428
Cycle2:03:00-04:00	HFD+HXN	dark	37	0.4866625	1.692458	1.302953	0.1184281	0.769398
Cycle2:04:00-05:00	HFD+HXN	dark	37	0.5283579	1.82447	1.460875	0.1207461	0.7987064
Cycle2:05:00-06:00	HFD+HXN	dark	37	0.5150074	1.78527	1.399372	0.1252734	0.7831067
Cycle1:06:00-07:00	HFD+HXN	light	38	0.5467944	1.892331	1.496894	0.07876981	0.7906645
Cycle1:07:00-08:00	HFD+HXN	light	38	0.4326017	1.502344	1.165724	0.07336831	0.7751529
Cycle1:08:00-09:00	HFD+HXN	light	38	0.3977317	1.369953	1.112004	0.05617835	0.8113592
Cycle1:09:00-10:00	HFD+HXN	light	38	0.4593635	1.580831	1.289334	0.05523444	0.8144609
Cycle1:10:00-11:00	HFD+HXN	light	38	0.4280378	1.483881	1.162738	0.04791142	0.7840196
Cycle1:11:00-12:00	HFD+HXN	light	38	0.4157745	1.439753	1.13518	0.04522804	0.7866816
Cycle1:12:00-13:00	HFD+HXN	light	38	0.4328339	1.486908	1.224226	0.0483459	0.8237371
Cycle1:13:00-14:00	HFD+HXN	light	38	0.5048097	1.741629	1.401208	0.0746262	0.8006727
Cycle1:14:00-15:00	HFD+HXN	light	38	0.4365194	1.520028	1.161746	0.05294305	0.7646536
Cycle1:15:00-16:00	HFD+HXN	light	38	0.4653598	1.606552	1.288043	0.03962328	0.8007346
Cycle1:16:00-17:00	HFD+HXN	light	38	0.4440803	1.539154	1.207534	0.0469574	0.7827487
Cycle1:17:00-18:00	HFD+HXN	light	38	0.4174765	1.442088	1.152507	0.02763385	0.7973078
Cycle1:18:00-19:00	HFD+HXN	dark	38	0.5433906	1.867522	1.534003	0.06018295	0.8189852
Cycle1:19:00-20:00	HFD+HXN	dark	38	0.5850613	2.018828	1.622804	0.08837367	0.803593
Cycle1:20:00-21:00	HFD+HXN	dark	38	0.5319627	1.83433	1.480065	0.1093025	0.806181
Cycle1:21:00-22:00	HFD+HXN	dark	38	0.4896935	1.688167	1.363918	0.09051245	0.807369
Cycle1:22:00-23:00	HFD+HXN	dark	38	0.59807	2.063679	1.659019	0.1190079	0.8026497
Cycle1:23:00-00:00	HFD+HXN	dark	38	0.5125321	1.787022	1.35583	0.131457	0.7582589
Cycle1:00:00-01:00	HFD+HXN	dark	38	0.4804091	1.661506	1.319007	0.1121738	0.7916071
Cycle1:01:00-02:00	HFD+HXN	dark	38	0.4708401	1.636455	1.264075	0.1122309	0.7709414
Cycle1:02:00-03:00	HFD+HXN	dark	38	0.4990209	1.726317	1.368536	0.1055665	0.7901522
Cycle1:03:00-04:00	HFD+HXN	dark	38	0.4855079	1.690052	1.294128	0.1242818	0.764082
Cycle1:04:00-05:00	HFD+HXN	dark	38	0.5544567	1.911622	1.54362	0.1046164	0.8054858
Cycle1:05:00-06:00	HFD+HXN	dark	38	0.5281903	1.833815	1.42505	0.1122518	0.77504
Cycle2:06:00-07:00	HFD+HXN	light	38	0.4893113	1.703395	1.303897	0.1018835	0.760603
Cycle2:07:00-08:00	HFD+HXN	light	38	0.4874541	1.684255	1.344112	0.1124818	0.7970707
Cycle2:08:00-09:00	HFD+HXN	light	38	0.4138401	1.447674	1.077805	0.09737478	0.7444919
Cycle2:09:00-10:00	HFD+HXN	light	38	0.4344463	1.514208	1.151244	0.09564615	0.7594376
Cycle2:10:00-11:00	HFD+HXN	light	38	0.4373714	1.526985	1.149798	0.08140932	0.7522977
Cycle2:11:00-12:00	HFD+HXN	light	38	0.4593024	1.58632	1.268854	0.07044224	0.800292
Cycle2:12:00-13:00	HFD+HXN	light	38	0.4215022	1.471298	1.109086	0.06803935	0.7539331
Cycle2:13:00-14:00	HFD+HXN	light	38	0.508454	1.756578	1.402856	0.06376471	0.797066
Cycle2:14:00-15:00	HFD+HXN	light	38	0.429175	1.498799	1.126719	0.05928552	0.7504572
Cycle2:15:00-16:00	HFD+HXN	light	38	0.4443675	1.537895	1.216349	0.0689416	0.7915021
Cycle2:16:00-17:00	HFD+HXN	light	38	0.45672	1.586864	1.228003	0.08247424	0.7714887
Cycle2:17:00-18:00	HFD+HXN	light	38	0.4658683	1.602307	1.310832	0.06957733	0.8164403
Cycle2:18:00-19:00	HFD+HXN	dark	38	0.4947501	1.702659	1.388479	0.06710143	0.8139414
Cycle2:19:00-20:00	HFD+HXN	dark	38	0.5599111	1.934078	1.545795	0.09287354	0.7988432
Cycle2:20:00-21:00	HFD+HXN	dark	38	0.5860003	2.017907	1.640234	0.09676833	0.8120753
Cycle2:21:00-22:00	HFD+HXN	dark	38	0.5250402	1.813764	1.449028	0.1220842	0.7975232
Cycle2:22:00-23:00	HFD+HXN	dark	38	0.5105411	1.773768	1.373055	0.1211304	0.772399
Cycle2:23:00-00:00	HFD+HXN	dark	38	0.5430144	1.878873	1.487887	0.1212544	0.7924152
Cycle2:00:00-01:00	HFD+HXN	dark	38	0.5536515	1.921843	1.495062	0.1199893	0.7771054
Cycle2:01:00-02:00	HFD+HXN	dark	38	0.5172691	1.801927	1.374101	0.1144107	0.7620851
Cycle2:02:00-03:00	HFD+HXN	dark	38	0.4892667	1.703591	1.302527	0.1038781	0.7636024
Cycle2:03:00-04:00	HFD+HXN	dark	38	0.4945987	1.720928	1.321099	0.09817518	0.764299
Cycle2:04:00-05:00	HFD+HXN	dark	38	0.5356703	1.865071	1.426395	0.1050246	0.7596352
Cycle2:05:00-06:00	HFD+HXN	dark	38	0.5894231	2.04641	1.590252	0.1234944	0.7761197
Cycle1:06:00-07:00	HFD+HXN	light	39	0.5716923	1.981362	1.554844	0.108654	0.7825611
Cycle1:07:00-08:00	HFD+HXN	light	39	0.4427746	1.541646	1.178978	0.08470743	0.7632781
Cycle1:08:00-09:00	HFD+HXN	light	39	0.4267847	1.487497	1.130968	0.0720506	0.7602713
Cycle1:09:00-10:00	HFD+HXN	light	39	0.4422081	1.527379	1.221279	0.06186626	0.799296
Cycle1:10:00-11:00	HFD+HXN	light	39	0.4455032	1.552791	1.180383	0.06788937	0.7580478
Cycle1:11:00-12:00	HFD+HXN	light	39	0.4186459	1.463362	1.094322	0.06492203	0.7478607
Cycle1:12:00-13:00	HFD+HXN	light	39	0.4490312	1.561019	1.204229	0.06736644	0.7702724
Cycle1:13:00-14:00	HFD+HXN	light	39	0.4441377	1.541432	1.20028	0.05809939	0.778196
Cycle1:14:00-15:00	HFD+HXN	light	39	0.4599718	1.594723	1.249	0.07781816	0.7827771
Cycle1:15:00-16:00	HFD+HXN	light	39	0.4205474	1.460644	1.132663	0.02860061	0.7758212
Cycle1:16:00-17:00	HFD+HXN	light	39	0.5135195	1.776698	1.407496	0.09495693	0.7909673
Cycle1:17:00-18:00	HFD+HXN	light	39	0.4752478	1.648836	1.28638	0.06318267	0.7769182
Cycle1:18:00-19:00	HFD+HXN	dark	39	0.5996748	2.061324	1.691592	0.08052765	0.8202854
Cycle1:19:00-20:00	HFD+HXN	dark	39	0.5640523	1.945106	1.568904	0.09253952	0.8058754
Cycle1:20:00-21:00	HFD+HXN	dark	39	0.5722879	1.978223	1.575006	0.1039955	0.7952832
Cycle1:21:00-22:00	HFD+HXN	dark	39	0.5109044	1.775689	1.371685	0.1077172	0.7711693
Cycle1:22:00-23:00	HFD+HXN	dark	39	0.5782061	2.007345	1.560416	0.1232826	0.7770708
Cycle1:23:00-00:00	HFD+HXN	dark	39	0.4898815	1.708453	1.294465	0.1265858	0.7566482
Cycle1:00:00-01:00	HFD+HXN	dark	39	0.469084	1.638442	1.23053	0.115238	0.7493672
Cycle1:01:00-02:00	HFD+HXN	dark	39	0.510597	1.773146	1.376114	0.08540415	0.775332
Cycle1:02:00-03:00	HFD+HXN	dark	39	0.5283713	1.84374	1.392411	0.1139509	0.753334
Cycle1:03:00-04:00	HFD+HXN	dark	39	0.5603158	1.955861	1.474276	0.1185091	0.75047
Cycle1:04:00-05:00	HFD+HXN	dark	39	0.5814897	2.01502	1.582551	0.1278673	0.7843465
Cycle1:05:00-06:00	HFD+HXN	dark	39	0.5109859	1.784129	1.342836	0.125536	0.7505451
Cycle2:06:00-07:00	HFD+HXN	light	39	0.5283307	1.836087	1.419072	0.1236633	0.7720668
Cycle2:07:00-08:00	HFD+HXN	light	39	0.4359256	1.523021	1.142134	0.1075169	0.7493753
Cycle2:08:00-09:00	HFD+HXN	light	39	0.411658	1.429726	1.108876	0.09114516	0.7752293
Cycle2:09:00-10:00	HFD+HXN	light	39	0.4236183	1.481467	1.104743	0.08584021	0.7440496
Cycle2:10:00-11:00	HFD+HXN	light	39	0.4087252	1.431632	1.057888	0.07620774	0.7379915
Cycle2:11:00-12:00	HFD+HXN	light	39	0.4049602	1.413579	1.065481	0.05090623	0.7538085
Cycle2:12:00-13:00	HFD+HXN	light	39	0.447961	1.56969	1.157205	0.08181586	0.7317371
Cycle2:13:00-14:00	HFD+HXN	light	39	0.4082648	1.428654	1.06156	0.06812567	0.7419066
Cycle2:14:00-15:00	HFD+HXN	light	39	0.4831529	1.680074	1.294192	0.07372598	0.7645472
Cycle2:15:00-16:00	HFD+HXN	light	39	0.5052254	1.74876	1.382062	0.07337865	0.7888477
Cycle2:16:00-17:00	HFD+HXN	light	39	0.4402093	1.542696	1.136581	0.0591653	0.7356225
Cycle2:17:00-18:00	HFD+HXN	light	39	0.4740382	1.647057	1.274489	0.0568421	0.7720271
Cycle2:18:00-19:00	HFD+HXN	dark	39	0.5731185	1.97853	1.586427	0.07964863	0.8007705
Cycle2:19:00-20:00	HFD+HXN	dark	39	0.5427204	1.873791	1.501563	0.1132851	0.8004491
Cycle2:20:00-21:00	HFD+HXN	dark	39	0.5848807	2.029254	1.582929	0.1465975	0.7792446
Cycle2:21:00-22:00	HFD+HXN	dark	39	0.5846639	2.032653	1.567553	0.1285601	0.7668998
Cycle2:22:00-23:00	HFD+HXN	dark	39	0.5117156	1.798674	1.302008	0.138838	0.7208442
Cycle2:23:00-00:00	HFD+HXN	dark	39	0.5361448	1.875395	1.396757	0.156006	0.7400057
Cycle2:00:00-01:00	HFD+HXN	dark	39	0.5474206	1.921398	1.402755	0.1452862	0.7294405
Cycle2:01:00-02:00	HFD+HXN	dark	39	0.4842452	1.70629	1.217236	0.1403599	0.7115169
Cycle2:02:00-03:00	HFD+HXN	dark	39	0.4965204	1.736258	1.295432	0.1366066	0.74252
Cycle2:03:00-04:00	HFD+HXN	dark	39	0.574508	2.003725	1.517588	0.1171542	0.754384
Cycle2:04:00-05:00	HFD+HXN	dark	39	0.5076743	1.769745	1.344191	0.1277306	0.7586128
Cycle2:05:00-06:00	HFD+HXN	dark	39	0.6285051	2.18717	1.67762	0.128265	0.7644941
Cycle1:06:00-07:00	HFD+HXN	light	40	0.4849987	1.681051	1.318525	0.09921717	0.7832087
Cycle1:07:00-08:00	HFD+HXN	light	40	0.3880715	1.344925	1.055615	0.06357176	0.7851629
Cycle1:08:00-09:00	HFD+HXN	light	40	0.4548005	1.570209	1.258422	0.06037839	0.7993019
Cycle1:09:00-10:00	HFD+HXN	light	40	0.4464743	1.547082	1.215359	0.08435608	0.7812834
Cycle1:10:00-11:00	HFD+HXN	light	40	0.3840691	1.345045	0.9948725	0.08060595	0.7388281
Cycle1:11:00-12:00	HFD+HXN	light	40	0.4300532	1.484393	1.191285	0.07838434	0.8022494
Cycle1:12:00-13:00	HFD+HXN	light	40	0.419057	1.445269	1.164988	0.07222331	0.8044586
Cycle1:13:00-14:00	HFD+HXN	light	40	0.3824343	1.333511	1.011336	0.06217549	0.7579746
Cycle1:14:00-15:00	HFD+HXN	light	40	0.4321439	1.48484	1.221199	0.07202683	0.8224621
Cycle1:15:00-16:00	HFD+HXN	light	40	0.3946369	1.365605	1.080863	0.02816827	0.7897252
Cycle1:16:00-17:00	HFD+HXN	light	40	0.4186776	1.447333	1.151918	0.08706235	0.7951888
Cycle1:17:00-18:00	HFD+HXN	light	40	0.4517423	1.559372	1.250952	0.05951399	0.799852
Cycle1:18:00-19:00	HFD+HXN	dark	40	0.5353631	1.841752	1.504861	0.07321447	0.8156866
Cycle1:19:00-20:00	HFD+HXN	dark	40	0.6073193	2.100912	1.665727	0.09611949	0.7915971
Cycle1:20:00-21:00	HFD+HXN	dark	40	0.5947092	2.062974	1.610887	0.1183015	0.7800368
Cycle1:21:00-22:00	HFD+HXN	dark	40	0.5271055	1.833638	1.409336	0.1290907	0.7680109
Cycle1:22:00-23:00	HFD+HXN	dark	40	0.4640892	1.618273	1.227131	0.1149073	0.7579392
Cycle1:23:00-00:00	HFD+HXN	dark	40	0.4798771	1.667447	1.289822	0.1088578	0.7711723
Cycle1:00:00-01:00	HFD+HXN	dark	40	0.5599753	1.953194	1.478647	0.1228977	0.7528983
Cycle1:01:00-02:00	HFD+HXN	dark	40	0.5015848	1.750466	1.32112	0.1037547	0.7517711
Cycle1:02:00-03:00	HFD+HXN	dark	40	0.5181047	1.807213	1.36786	0.1127198	0.7554548
Cycle1:03:00-04:00	HFD+HXN	dark	40	0.5097812	1.777385	1.348713	0.1125187	0.7556102
Cycle1:04:00-05:00	HFD+HXN	dark	40	0.569192	1.986195	1.499945	0.1247377	0.7555805
Cycle1:05:00-06:00	HFD+HXN	dark	40	0.4888175	1.705316	1.289611	0.1266084	0.7546762
Cycle2:06:00-07:00	HFD+HXN	light	40	0.4839486	1.696969	1.245981	0.125018	0.7298568
Cycle2:07:00-08:00	HFD+HXN	light	40	0.405105	1.41934	1.047133	0.100813	0.7383547
Cycle2:08:00-09:00	HFD+HXN	light	40	0.3955836	1.380892	1.040654	0.0877557	0.7535304
Cycle2:09:00-10:00	HFD+HXN	light	40	0.4173264	1.464643	1.069872	0.08940881	0.7297204
Cycle2:10:00-11:00	HFD+HXN	light	40	0.480099	1.667179	1.294122	0.09332269	0.776293
Cycle2:11:00-12:00	HFD+HXN	light	40	0.392867	1.371195	1.034273	0.06145571	0.7543966
Cycle2:12:00-13:00	HFD+HXN	light	40	0.4127277	1.440647	1.086079	0.08204218	0.7526833
Cycle2:13:00-14:00	HFD+HXN	light	40	0.3607129	1.265549	0.9261785	0.07212993	0.7321213
Cycle2:14:00-15:00	HFD+HXN	light	40	0.4277652	1.48808	1.143667	0.07338952	0.767015
Cycle2:15:00-16:00	HFD+HXN	light	40	0.4010475	1.396508	1.067349	0.06254663	0.7633081
Cycle2:16:00-17:00	HFD+HXN	light	40	0.3706034	1.291767	0.9817991	0.05543602	0.75976
Cycle2:17:00-18:00	HFD+HXN	light	40	0.4148165	1.444166	1.105019	0.04676484	0.7645214
Cycle2:18:00-19:00	HFD+HXN	dark	40	0.5677617	1.969698	1.537174	0.07697483	0.7796068
Cycle2:19:00-20:00	HFD+HXN	dark	40	0.5988143	2.082366	1.603647	0.1011924	0.7699471
Cycle2:20:00-21:00	HFD+HXN	dark	40	0.4791652	1.673756	1.256615	0.1314229	0.7497366
Cycle2:21:00-22:00	HFD+HXN	dark	40	0.4585688	1.591784	1.238329	0.1098169	0.7773015
Cycle2:22:00-23:00	HFD+HXN	dark	40	0.5422089	1.881503	1.466374	0.1016635	0.7783817
Cycle2:23:00-00:00	HFD+HXN	dark	40	0.5056913	1.766027	1.327557	0.1248828	0.749606
Cycle2:00:00-01:00	HFD+HXN	dark	40	0.4433984	1.541292	1.189641	0.1088404	0.7712772
Cycle2:01:00-02:00	HFD+HXN	dark	40	0.5059031	1.760004	1.352207	0.09651235	0.7677894
Cycle2:02:00-03:00	HFD+HXN	dark	40	0.5737102	2.003252	1.507253	0.1146177	0.7523041
Cycle2:03:00-04:00	HFD+HXN	dark	40	0.4789933	1.675343	1.248369	0.119357	0.7453036
Cycle2:04:00-05:00	HFD+HXN	dark	40	0.4578778	1.601871	1.191971	0.1254847	0.743192
Cycle2:05:00-06:00	HFD+HXN	dark	40	0.542934	1.881207	1.478356	0.1094694	0.7869542
Cycle1:06:00-07:00	HFD+HXN	light	41	0.5337901	1.860988	1.412611	0.1559285	0.7573183
Cycle1:07:00-08:00	HFD+HXN	light	41	0.4915526	1.717747	1.286529	0.1638543	0.7484563
Cycle1:08:00-09:00	HFD+HXN	light	41	0.4726974	1.637807	1.287244	0.1508515	0.7856557
Cycle1:09:00-10:00	HFD+HXN	light	41	0.4542133	1.576708	1.226416	0.1383185	0.776972
Cycle1:10:00-11:00	HFD+HXN	light	41	0.48753	1.699253	1.291812	0.1429328	0.758738
Cycle1:11:00-12:00	HFD+HXN	light	41	0.4637831	1.608175	1.258502	0.1088514	0.7826844
Cycle1:12:00-13:00	HFD+HXN	light	41	0.4647076	1.600427	1.300039	0.01205024	0.811169
Cycle1:13:00-14:00	HFD+HXN	light	41	0.4495446	1.534728	1.305648	0.000785806	0.8504344
Cycle1:14:00-15:00	HFD+HXN	light	41	0.4785813	1.64927	1.335063	0.02012699	0.808093
Cycle1:15:00-16:00	HFD+HXN	light	41	0.5532598	1.905131	1.548712	0.0243236	0.8125954
Cycle1:16:00-17:00	HFD+HXN	light	41	0.461158	1.59665	1.260007	0.04282406	0.7887484
Cycle1:17:00-18:00	HFD+HXN	light	41	0.4994105	1.728252	1.367509	0.07877758	0.7915067
Cycle1:18:00-19:00	HFD+HXN	dark	41	0.5332984	1.840415	1.478509	0.0568058	0.8037065
Cycle1:19:00-20:00	HFD+HXN	dark	41	0.646494	2.237048	1.770972	0.08270713	0.7925735
Cycle1:20:00-21:00	HFD+HXN	dark	41	0.5347173	1.852341	1.457396	0.1112584	0.7815351
Cycle1:21:00-22:00	HFD+HXN	dark	41	0.5273651	1.824714	1.445046	0.1024848	0.7917365
Cycle1:22:00-23:00	HFD+HXN	dark	41	0.4674619	1.623625	1.258885	0.1013844	0.7745853
Cycle1:23:00-00:00	HFD+HXN	dark	41	0.5661557	1.961991	1.540436	0.09991939	0.7853903
Cycle1:00:00-01:00	HFD+HXN	dark	41	0.4987083	1.737544	1.323818	0.08835687	0.7604481
Cycle1:01:00-02:00	HFD+HXN	dark	41	0.5323983	1.844304	1.451086	0.08912744	0.7794464
Cycle1:02:00-03:00	HFD+HXN	dark	41	0.5409759	1.886131	1.431305	0.1089453	0.7587823
Cycle1:03:00-04:00	HFD+HXN	dark	41	0.4811001	1.67922	1.266303	0.1001222	0.7512074
Cycle1:04:00-05:00	HFD+HXN	dark	41	0.4782515	1.655642	1.307391	0.08239066	0.7894146
Cycle1:05:00-06:00	HFD+HXN	dark	41	0.5841547	2.017043	1.615504	0.08771589	0.8011031
Cycle2:06:00-07:00	HFD+HXN	light	41	0.5787045	2.015496	1.538883	0.09664671	0.7638649
Cycle2:07:00-08:00	HFD+HXN	light	41	0.4506063	1.573842	1.182271	0.09390196	0.7496173
Cycle2:08:00-09:00	HFD+HXN	light	41	0.4553792	1.576504	1.244711	0.08029746	0.7882219
Cycle2:09:00-10:00	HFD+HXN	light	41	0.4528568	1.563355	1.253555	0.08163543	0.8017942
Cycle2:10:00-11:00	HFD+HXN	light	41	0.448977	1.554978	1.22494	0.08228721	0.7863412
Cycle2:11:00-12:00	HFD+HXN	light	41	0.426783	1.484111	1.14301	0.05580245	0.7701926
Cycle2:12:00-13:00	HFD+HXN	light	41	0.4593484	1.590742	1.253791	0.07393247	0.7873661
Cycle2:13:00-14:00	HFD+HXN	light	41	0.4685799	1.627699	1.261215	0.06459798	0.7737586
Cycle2:14:00-15:00	HFD+HXN	light	41	0.4572466	1.582303	1.252191	0.05864053	0.7907686
Cycle2:15:00-16:00	HFD+HXN	light	41	0.4449401	1.533382	1.241058	0.0433058	0.8100674
Cycle2:16:00-17:00	HFD+HXN	light	41	0.5768598	1.996613	1.578371	0.07264528	0.7912432
Cycle2:17:00-18:00	HFD+HXN	light	41	0.4530102	1.580772	1.193805	0.05134236	0.7547659
Cycle2:18:00-19:00	HFD+HXN	dark	41	0.5076262	1.761212	1.37387	0.06644771	0.7804401
Cycle2:19:00-20:00	HFD+HXN	dark	41	0.6098689	2.10789	1.679282	0.08651752	0.7970574
Cycle2:20:00-21:00	HFD+HXN	dark	41	0.5498565	1.912225	1.472147	0.08396751	0.767267
Cycle2:21:00-22:00	HFD+HXN	dark	41	0.4972247	1.723639	1.351012	0.1043923	0.7823647
Cycle2:22:00-23:00	HFD+HXN	dark	41	0.5764241	1.997858	1.567369	0.1064131	0.7834354
Cycle2:23:00-00:00	HFD+HXN	dark	41	0.4663434	1.620773	1.25219	0.1004212	0.7717534
Cycle2:00:00-01:00	HFD+HXN	dark	41	0.4882672	1.683308	1.35974	0.09284577	0.8064842
Cycle2:01:00-02:00	HFD+HXN	dark	41	0.510816	1.771294	1.386011	0.08608216	0.7806548
Cycle2:02:00-03:00	HFD+HXN	dark	41	0.4758065	1.642111	1.318761	0.08780721	0.8037254
Cycle2:03:00-04:00	HFD+HXN	dark	41	0.5182764	1.787014	1.442419	0.08620665	0.8040364
Cycle2:04:00-05:00	HFD+HXN	dark	41	0.5305033	1.837342	1.44734	0.09325827	0.7838889
Cycle2:05:00-06:00	HFD+HXN	dark	41	0.4873722	1.689197	1.325267	0.09905636	0.7837867
Cycle1:06:00-07:00	HFD+HXN	light	42	0.6696744	2.328166	1.795602	0.1615805	0.7717795
Cycle1:07:00-08:00	HFD+HXN	light	42	0.5833983	2.044851	1.505016	0.1855968	0.7307175
Cycle1:08:00-09:00	HFD+HXN	light	42	0.5037279	1.757118	1.329713	0.1742028	0.7511822
Cycle1:09:00-10:00	HFD+HXN	light	42	0.5781239	2.00523	1.566715	0.1647571	0.7817271
Cycle1:10:00-11:00	HFD+HXN	light	42	0.4989754	1.747645	1.291851	0.164754	0.7340536
Cycle1:11:00-12:00	HFD+HXN	light	42	0.5435281	1.875445	1.507843	0.1288971	0.8029743
Cycle1:12:00-13:00	HFD+HXN	light	42	0.5173686	1.781602	1.448026	0.02444589	0.8126702
Cycle1:13:00-14:00	HFD+HXN	light	42	0.4784362	1.655309	1.31136	0.01495467	0.7924763
Cycle1:14:00-15:00	HFD+HXN	light	42	0.5253363	1.816007	1.445498	0.02818251	0.7960986
Cycle1:15:00-16:00	HFD+HXN	light	42	0.51323	1.789082	1.359007	0.02154456	0.757331
Cycle1:16:00-17:00	HFD+HXN	light	42	0.5304078	1.832917	1.461668	0.04769439	0.7964789
Cycle1:17:00-18:00	HFD+HXN	light	42	0.5160023	1.801315	1.357194	0.08423834	0.7511687
Cycle1:18:00-19:00	HFD+HXN	dark	42	0.648716	2.231414	1.824532	0.07000367	0.8161573
Cycle1:19:00-20:00	HFD+HXN	dark	42	0.6315263	2.18514	1.730382	0.09986296	0.7913037
Cycle1:20:00-21:00	HFD+HXN	dark	42	0.6345643	2.198942	1.72698	0.1108465	0.7861537
Cycle1:21:00-22:00	HFD+HXN	dark	42	0.5554662	1.927764	1.501315	0.09773106	0.7775621
Cycle1:22:00-23:00	HFD+HXN	dark	42	0.6153097	2.131512	1.677099	0.0859068	0.7851858
Cycle1:23:00-00:00	HFD+HXN	dark	42	0.5991323	2.077785	1.624762	0.08586181	0.7814583
Cycle1:00:00-01:00	HFD+HXN	dark	42	0.4977213	1.741458	1.294998	0.067416	0.7430847
Cycle1:01:00-02:00	HFD+HXN	dark	42	0.5290623	1.835038	1.433836	0.06644733	0.7804237
Cycle1:02:00-03:00	HFD+HXN	dark	42	0.5395641	1.876158	1.445565	0.07008366	0.7694716
Cycle1:03:00-04:00	HFD+HXN	dark	42	0.5380976	1.870759	1.442706	0.07939029	0.7705669
Cycle1:04:00-05:00	HFD+HXN	dark	42	0.5777594	2.010786	1.541424	0.07921623	0.7652333
Cycle1:05:00-06:00	HFD+HXN	dark	42	0.6590723	2.297849	1.743865	0.09434319	0.7594369
Cycle2:06:00-07:00	HFD+HXN	light	42	0.5547409	1.942969	1.436204	0.08691235	0.7364903
Cycle2:07:00-08:00	HFD+HXN	light	42	0.5549995	1.942563	1.441546	0.09655885	0.7385706
Cycle2:08:00-09:00	HFD+HXN	light	42	0.4967885	1.73945	1.288098	0.07542843	0.7386037
Cycle2:09:00-10:00	HFD+HXN	light	42	0.4585707	1.609199	1.176302	0.08158456	0.7298208
Cycle2:10:00-11:00	HFD+HXN	light	42	0.4672609	1.639197	1.200369	0.07052289	0.7326584
Cycle2:11:00-12:00	HFD+HXN	light	42	0.4685611	1.64026	1.216173	0.05484242	0.7388509
Cycle2:12:00-13:00	HFD+HXN	light	42	0.4496816	1.570938	1.178686	0.06881945	0.7496849
[truncated: 833 more rows]
