# Supplementary material for: Tetrahydroxanthohumol, a xanthohumol derivative, attenuates high-fat diet-induced hepatic steatosis by antagonizing PPARγ
Source: eLife. 2021 Jun 15;10:e66398. doi: 10.7554/eLife.66398 (PMC8205491; doi:10.7554/eLife.66398)
Supplement: Figure 4—source data 1. — This zip archive contains the following: (1) One Comma Separated Values file named ‘fig4_table.csv’ phenotypic data directly pertaining to Figure 4. (2) An R script file ‘ggplotRegression.R’. (3) A Jupyter Notebook file contains scripts used for statistical analysis and generation of Figure 4. [file elife-66398-fig4-data1.zip]

Archive with 10 entries (7 files):
- Figure4/
- Figure4/.ipynb_checkpoints/
- Figure4/.virtual_documents/
- Figure4/fig4_table.csv
- Figure4/figure4.ipynb
- Figure4/Figure4.pdf
- __MACOSX/Figure4/._Figure4.pdf
- Figure4/ggplotRegression.R
- Figure4/.ipynb_checkpoints/figure3-checkpoint.ipynb
- Figure4/.ipynb_checkpoints/figure4-checkpoint.ipynb
