# Supplementary material for: Tetrahydroxanthohumol, a xanthohumol derivative, attenuates high-fat diet-induced hepatic steatosis by antagonizing PPARγ
Source: eLife. 2021 Jun 15;10:e66398. doi: 10.7554/eLife.66398 (PMC8205491; doi:10.7554/eLife.66398)
Supplement: Figure 4—source data 1. — This zip archive contains the following: (1) One Comma Separated Values file named ‘fig4_table.csv’ phenotypic data directly pertaining to Figure 4. (2) An R script file ‘ggplotRegression.R’. (3) A Jupyter Notebook file contains scripts used for statistical analysis and generation of Figure 4. [file elife-66398-fig4-data1.zip › Figure4/figure4.ipynb]

# %% [code]
suppressPackageStartupMessages(library(dplyr))
suppressPackageStartupMessages(library(ggplot2))
suppressPackageStartupMessages(library(lsmeans))
suppressPackageStartupMessages(library(patchwork))
suppressPackageStartupMessages(library(export))
#R.Version()

# %% [markdown]
# Import data

# %% [code]
data <- read.csv("fig4_table.csv", header = T); 
data$vars <- factor(data$Treatment, levels = c("LFD", "HFD", "HFD+LXN", "HFD+HXN", "HFD+TXN"))
data$vars2 <- factor(data$Treatment, levels = c("HFD", "HFD+LXN", "HFD+HXN", "HFD+TXN", "LFD"))
data <- data %>% mutate(kkcal = Cal_cum/1000,
                        uptake_f = uptake_freq_light + uptake_freq_dark,
                        allMeters = allmeters_light+allmeters_dark,
                        allPeds = pedmeters_light+pedmeters_dark,
                        grooming = allMeters - allPeds); head(data)
txn <- data %>% filter(vars2 == "HFD+TXN"); hfd <- data %>% filter(vars2 == "HFD");
lxn <- data %>% filter(vars2 == "HFD+LXN"); hxn <- data %>% filter(vars2 == "HFD+HXN");
lfd <- data %>% filter(vars2 == "LFD")

# %% [markdown]
# Set theme, import functions

# %% [code]
theme_set(theme_bw())

# %% [code]
theme_legend2 = function(){
	theme(axis.title.y = element_text(size = 15, 
	margin = margin(t=0, r=5, b=0, l=5)),
	axis.text.y = element_text(size = 13),
	axis.text.x = element_text(size = 13),
	axis.title.x = element_text(size = 15,
                               margin = margin(t=10, r=5, b=0, l=0)),
    plot.title = element_text(size = 15, face = "bold"),
	legend.title = element_text(colour = "white"),
	legend.text = element_text(size = 16),
	legend.position = "none",
	plot.margin = unit(c(0.5,0.5,0,0.5), "cm"),
	panel.grid = element_blank())
}

# %% [code]
source("ggplotRegression.R")

# %% [code]
mycolor <- c("#0080ff", "#ffa500", "red", "darkgreen", "black")
mycolor_alpha <- c("#8AB5F9", "#F8CB89", "#F08581", "#87A57E", "#797979")

# %% [code]
Contrasts <- list(
    'LFD vs HFD' = c(-1, 0, 0, 0, 1),
    'LXN vs HFD' = c(-1, 1, 0, 0, 0),
    'HXN vs HFD' = c(-1, 0, 1, 0, 0),
    'TXN vs HFD' = c(-1, 0, 0, 1, 0))

# %% [markdown]
# Figures

# %% [markdown]
## - A. all meters boxplot

# %% [code]
model <- lm(allPeds ~ vars2, data = data)
leastsquare <- lsmeans(model, "vars2")
contrast(leastsquare, Contrasts, adjust = "none")

# %% [code]
A <- ggplot(data = data, aes(x = vars2, y = allPeds, fill = vars2)) +
	stat_boxplot(geom = 'errorbar', linetype = 1, width = 0.2) +
	geom_boxplot(outlier.shape = NA) +
	scale_fill_manual(values = mycolor_alpha) +
	geom_jitter(shape = 20, size = 3, width = 0.2, height = 0.1) +
    labs(x="",y="m",title="A. Directed ambulatory locomotion per light-dark cycle") +
	theme_legend2()

label.df <- data.frame(vars2 = c("HFD+LXN", "HFD+TXN", "LFD"),
                       allPeds = c(277, 277, 277))
A <- A + geom_text(data = label.df, label = c("*", "**", "***"), color='red', size = 8)

# %% [markdown]
## - B. other activities boxplot

# %% [code]
model <- lm(grooming ~ vars2, data = data)
leastsquare <- lsmeans(model, "vars2")
contrast(leastsquare, Contrasts, adjust = "none")

# %% [code]
B <- ggplot(data = data, aes(x = vars2, y = grooming, fill = vars2)) +
	stat_boxplot(geom = 'errorbar', linetype = 1, width = 0.2) +
	geom_boxplot(outlier.shape = NA) +
	scale_fill_manual(values = mycolor_alpha) +
	geom_jitter(shape = 20, size = 3, width = 0.2, height = 0.1) +
    labs(x="",y="m",title="B. Fine movements per light-dark cycle \ngrooming, scratching, etc") +
	theme_legend2()

label.df <- data.frame(vars2 = c("HFD+TXN"),
                       grooming = c(50))
B <- B + geom_text(data = label.df, label = c("*"), color='red', size = 8)

# %% [markdown]
## - C. Food intake frequency

# %% [code]
model <- lm(uptake_f ~ vars2, data = data)
leastsquare <- lsmeans(model, "vars2")
contrast(leastsquare, Contrasts, adjust = "none")

# %% [code]
C <- ggplot(data = data, aes(x = vars2, y = uptake_f, fill = vars2)) +
	stat_boxplot(geom = 'errorbar', linetype = 1, width = 0.2) +
	geom_boxplot(outlier.shape = NA) +
	scale_fill_manual(values = mycolor_alpha) +
	geom_jitter(shape = 20, size = 3, width = 0.2, height = 0.1) +
    labs(x="",y="",title="C. Food intake frequency per light-dark cycle") +
	theme_legend2()

label.df <- data.frame(vars2 = c("HFD+LXN", "HFD+HXN"),
                       uptake_f = c(45,50))
C <- C + geom_text(data = label.df, label = c("*", "*"), color='red', size = 8)

# %% [markdown]
# Regression plots

# %% [code]
lfd_avgEE_allPeds <- ggplotRegression(lm(avgEE ~ allPeds, data = lfd), "black") + 
                        labs(title = "A-1 LFD", x = "Directed ambulatory locomotion (m)", y = "energy expenditure")+ theme_legend2()
hfd_avgEE_allPeds <- ggplotRegression(lm(avgEE ~ allPeds, data = hfd), "#0080ff")+ 
                        labs(title = "A-2 HFD", x = "Directed ambulatory locomotion (m)", y = "energy expenditure")+ theme_legend2()
lxn_avgEE_allPeds <- ggplotRegression(lm(avgEE ~ allPeds, data = lxn), "#ffa500")+ 
                        labs(title = "A-3 HFD+LXN", x = "Directed ambulatory locomotion (m)", y = "energy expenditure")+ theme_legend2()
hxn_avgEE_allPeds <- ggplotRegression(lm(avgEE ~ allPeds, data = hxn), "red")+ ggtitle("HXN")+ 
                        labs(title = "A-4 HFD+HXN", x = "Directed ambulatory locomotion (m)", y = "energy expenditure")+ theme_legend2()
txn_avgEE_allPeds <- ggplotRegression(lm(avgEE ~ allPeds, data = txn), "darkgreen")+ 
                        labs(title = "A-5 HFD+TXN", x = "Directed ambulatory locomotion (m)", y = "energy expenditure")+ theme_legend2()

# %% [code]
lfd_avgEE_grooming <- ggplotRegression(lm(avgEE ~ grooming, data = lfd), "black") + 
                        labs(title = "B-1 LFD", x = "Fine movements (m)", y = "energy expenditure")+ theme_legend2()
hfd_avgEE_grooming <- ggplotRegression(lm(avgEE ~ grooming, data = hfd), "#0080ff")+ 
                        labs(title = "B-2 HFD", x = "Fine movements (m)", y = "energy expenditure")+ theme_legend2()
lxn_avgEE_grooming <- ggplotRegression(lm(avgEE ~ grooming, data = lxn), "#ffa500")+ 
                        labs(title = "B-3 HFD+LXN", x = "Fine movements (m)", y = "energy expenditure")+ theme_legend2()
hxn_avgEE_grooming <- ggplotRegression(lm(avgEE ~ grooming, data = hxn), "red")+ ggtitle("HXN")+ 
                        labs(title = "B-4 HFD+HXN", x = "Fine movements (m)", y = "energy expenditure")+ theme_legend2()
txn_avgEE_grooming <- ggplotRegression(lm(avgEE ~ grooming, data = txn), "darkgreen")+ 
                        labs(title = "B-5 HFD+TXN", x = "Fine movements (m)", y = "energy expenditure")+ theme_legend2()

# %% [code]
lfd_avgEE_food <- ggplotRegression(lm(allPeds ~ uptake_f, data = lfd), "black") + 
                        labs(title = "C-1 LFD", x = "Food intake frequency", y = "Directed ambulatory locomotion (m)")+ theme_legend2()
hfd_avgEE_food <- ggplotRegression(lm(allPeds ~ uptake_f, data = hfd), "#0080ff")+ 
                        labs(title = "C-2 HFD", x = "Food intake frequency", y = "Directed ambulatory locomotion (m)")+ theme_legend2()
lxn_avgEE_food <- ggplotRegression(lm(allPeds ~ uptake_f, data = lxn), "#ffa500")+ 
                        labs(title = "C-3 HFD+LXN", x = "Food intake frequency", y = "Directed ambulatory locomotion (m)")+ theme_legend2()
hxn_avgEE_food <- ggplotRegression(lm(allPeds ~ uptake_f, data = hxn), "red")+ ggtitle("HXN")+ 
                        labs(title = "C-4 HFD+HXN", x = "Food intake frequency", y = "Directed ambulatory locomotion (m)")+ theme_legend2()
txn_avgEE_food <- ggplotRegression(lm(allPeds ~ uptake_f, data = txn), "darkgreen")+ 
                        labs(title = "C-5 HFD+TXN", x = "Food intake frequency", y = "Directed ambulatory locomotion (m)")+ theme_legend2()

# %% [markdown]
# Putting together

# %% [code]
options(repr.plot.width = 20, repr.plot.height = 4, repr.plot.res = 150)
row1 <- (A | B | C) + plot_layout(nrow = 1, ncol=3)

# %% [code]
options(repr.plot.width = 20, repr.plot.height = 4, repr.plot.res = 150)
row2 <- (lfd_avgEE_allPeds | lfd_avgEE_grooming | lfd_avgEE_food) + plot_layout(nrow = 1, ncol = 3)

# %% [code]
options(repr.plot.width = 20, repr.plot.height = 4, repr.plot.res = 150)
row3 <- (hfd_avgEE_allPeds | hfd_avgEE_grooming | hfd_avgEE_food) + plot_layout(nrow = 1, ncol = 3)

# %% [code]
options(repr.plot.width = 20, repr.plot.height = 4, repr.plot.res = 150)
row4 <- (lxn_avgEE_allPeds | lxn_avgEE_grooming | lxn_avgEE_food) + plot_layout(nrow = 1, ncol = 3)

# %% [code]
options(repr.plot.width = 20, repr.plot.height = 4, repr.plot.res = 150)
row5 <- (hxn_avgEE_allPeds | hxn_avgEE_grooming | hxn_avgEE_food) + plot_layout(nrow = 1, ncol = 3)

# %% [code]
options(repr.plot.width = 20, repr.plot.height = 4, repr.plot.res = 150)
row6 <- (txn_avgEE_allPeds | txn_avgEE_grooming | txn_avgEE_food) + plot_layout(nrow = 1, ncol = 3)

# %% [markdown]
# put together

# %% [code]
options(repr.plot.width = 20, repr.plot.height = 25, repr.plot.res = 200)
figure4 <- wrap_plots(row1, row2, row3, row4, row5, row6, nrow=6)

# %% [code]
graph2pdf(figure4, "Figure4.pdf", width = 20, height = 25)

# %% [code]
