# Supplementary material for: Tetrahydroxanthohumol, a xanthohumol derivative, attenuates high-fat diet-induced hepatic steatosis by antagonizing PPARγ
Source: eLife. 2021 Jun 15;10:e66398. doi: 10.7554/eLife.66398 (PMC8205491; doi:10.7554/eLife.66398)
Supplement: Figure 5—source data 1. — This zip archive contains the following: (1) One Comma Separated Values file named ‘fig5_table.csv’ phenotypic data directly pertaining to Figure 5. (2) An R script file ‘ggplotRegression.R’. (3) A Jupyter Notebook file contains scripts used for statistical analysis and generation of Figure 5. [file elife-66398-fig5-data1.zip]

Archive with 13 entries (10 files):
- Figure5/
- Figure5/.ipynb_checkpoints/
- Figure5/.virtual_documents/
- Figure5/fig5_table.csv
- __MACOSX/Figure5/._fig5_table.csv
- Figure5/figure5.ipynb
- __MACOSX/Figure5/._figure5.ipynb
- Figure5/figure5.pdf
- __MACOSX/Figure5/._figure5.pdf
- Figure5/ggplotRegression.R
- __MACOSX/Figure5/._ggplotRegression.R
- Figure5/.ipynb_checkpoints/figure4-checkpoint.ipynb
- Figure5/.ipynb_checkpoints/figure5-checkpoint.ipynb
