# Supplementary material for: Tetrahydroxanthohumol, a xanthohumol derivative, attenuates high-fat diet-induced hepatic steatosis by antagonizing PPARγ
Source: eLife. 2021 Jun 15;10:e66398. doi: 10.7554/eLife.66398 (PMC8205491; doi:10.7554/eLife.66398)
Supplement: Figure 6—source data 1. — A folder called “TXN prevents HFD-induced liver steatosis in mice” containing histology images in TIFF format (n = 59), used for histology scoring and Excel spreadsheet with scores and sample IDs. Figshare link that contains raw images: https://doi.org/10.6084/m9.figshare.13619273. [file elife-66398-fig6-data1.zip]

Archive with 8 entries (5 files):
- Figure6/
- Figure6/.ipynb_checkpoints/
- Figure6/.ipynb_checkpoints/fig6-checkpoint.ipynb
- Figure6/.virtual_documents/
- Figure6/B.pdf
- Figure6/C.pdf
- Figure6/fig6.ipynb
- Figure6/fig6_table.csv
