# Supplementary material for: Tetrahydroxanthohumol, a xanthohumol derivative, attenuates high-fat diet-induced hepatic steatosis by antagonizing PPARγ
Source: eLife. 2021 Jun 15;10:e66398. doi: 10.7554/eLife.66398 (PMC8205491; doi:10.7554/eLife.66398)
Supplement: Figure 6—source data 2. — (1) One Comma Separated Values file named ‘fig6_table.csv’ phenotypic data directly pertaining to Figure 6. (2) A Jupyter Notebook file contains scripts used for statistical analysis and generation of Figure 6. (3) Two pdf files named ‘B.pdf’ and ‘C.pdf’. [file elife-66398-fig6-data2.zip]

Archive with 4 entries (4 files):
- B.pdf
- C.pdf
- fig6.ipynb
- fig6_table.csv
