# Supplementary material for: Tetrahydroxanthohumol, a xanthohumol derivative, attenuates high-fat diet-induced hepatic steatosis by antagonizing PPARγ
Source: eLife. 2021 Jun 15;10:e66398. doi: 10.7554/eLife.66398 (PMC8205491; doi:10.7554/eLife.66398)
Supplement: Figure 7—source data 1. — This zip archive contains the following: (1) A Jupyter Notebook file contains scripts used for statistical analysis and generation of Figure 7. (2) A R object file in Rds format named ‘y_keep.rds’. (3) An R script used to generate the ‘y_keep.rds’ file. [file elife-66398-fig7-data1.zip]

Archive with 16 entries (13 files):
- Figure7/
- Figure7/.ipynb_checkpoints/
- Figure7/.virtual_documents/
- Figure7/bams2RDA.R
- Figure7/fig7.ipynb
- Figure7/heatmap.pdf
- __MACOSX/Figure7/._heatmap.pdf
- Figure7/volplot-hxn-hfd.pdf
- Figure7/volplot-lfd-hfd.pdf
- Figure7/volplot-txn-hfd.pdf
- Figure7/y_keep.rds
- Figure7/.ipynb_checkpoints/bams2counts-checkpoint.r
- Figure7/.ipynb_checkpoints/bams2RDA-checkpoint.R
- Figure7/.ipynb_checkpoints/fig7-checkpoint.ipynb
- Figure7/.ipynb_checkpoints/filteredCounts-checkpoint.R
- Figure7/.ipynb_checkpoints/heatmap-checkpoint.ipynb
