# Supplementary material for: Tetrahydroxanthohumol, a xanthohumol derivative, attenuates high-fat diet-induced hepatic steatosis by antagonizing PPARγ
Source: eLife. 2021 Jun 15;10:e66398. doi: 10.7554/eLife.66398 (PMC8205491; doi:10.7554/eLife.66398)
Supplement: Figure 8—source data 1. — This zip archive contains the following: (1) A folder named ‘raw’, containing five Excel workbooks. (a) ‘DEGs_TXN_vs_HFD.xlsx’. (b) ‘DOWN-GO_Biological_Process_2018.xlsx’. (c) ‘UP-GO_Biological_Process_2018.xlsx’. (d) ‘DOWN-KEGG_2019_Mouse.xlsx’. (e) ‘UP-KEGG_2019_Mouse.xlsx’. (2) A folder named ‘processed’, containing two Comma Separated Values files: (a) ‘BPTerms.csv’ (b) ‘KEGGterms.csv’. (3) A Jupyter Notebook file contains scripts used for statistical analysis and generation of Figure 8. (4) A pdf file named ‘txnHFDGO.pdf’. [file elife-66398-fig8-data1.zip]

Archive with 27 entries (22 files):
- Figure8/
- Figure8/.ipynb_checkpoints/
- Figure8/.virtual_documents/
- Figure8/fig8.ipynb
- __MACOSX/Figure8/._fig8.ipynb
- Figure8/processed/
- Figure8/raw/
- Figure8/txnHFDGO.pdf
- __MACOSX/Figure8/._txnHFDGO.pdf
- Figure8/.ipynb_checkpoints/bams2RDA-checkpoint.R
- __MACOSX/Figure8/.ipynb_checkpoints/._bams2RDA-checkpoint.R
- Figure8/.ipynb_checkpoints/GO_dotplot-checkpoint.ipynb
- Figure8/.ipynb_checkpoints/SVM_hftxn-checkpoint.ipynb
- Figure8/processed/BPTerms.csv
- __MACOSX/Figure8/processed/._BPTerms.csv
- Figure8/processed/KEGGterms.csv
- __MACOSX/Figure8/processed/._KEGGterms.csv
- Figure8/raw/DEGs_TXN_vs_HFD.xlsx
- __MACOSX/Figure8/raw/._DEGs_TXN_vs_HFD.xlsx
- Figure8/raw/DOWN-GO_Biological_Process_2018.xlsx
- __MACOSX/Figure8/raw/._DOWN-GO_Biological_Process_2018.xlsx
- Figure8/raw/DOWN-KEGG_2019_Mouse.xlsx
- __MACOSX/Figure8/raw/._DOWN-KEGG_2019_Mouse.xlsx
- Figure8/raw/UP-GO_Biological_Process_2018.xlsx
- __MACOSX/Figure8/raw/._UP-GO_Biological_Process_2018.xlsx
- Figure8/raw/UP-KEGG_2019_Mouse.xlsx
- __MACOSX/Figure8/raw/._UP-KEGG_2019_Mouse.xlsx
