# Supplementary material for: Tetrahydroxanthohumol, a xanthohumol derivative, attenuates high-fat diet-induced hepatic steatosis by antagonizing PPARγ
Source: eLife. 2021 Jun 15;10:e66398. doi: 10.7554/eLife.66398 (PMC8205491; doi:10.7554/eLife.66398)
Supplement: Figure 9—source data 1. — This zip archive contains the following: (1) A Comma Separated Values file named ‘colData_hftxn.csv’ contains experiment metadata. (2) A Comma Separated Values file named ‘countMatrix_hftxn.csv’ contains raw counts in HFD and HFD+TXN groups. (3) A tab-delimited text file named ‘dfimportance_hftxn_lgcpm.txt’. (4) A Jupyter Notebook file contains scripts used for statistical analysis and generation of Figure 9. (5) A pdf file named ‘leftPanel.pdf’. (6) A pdf file named ‘rightPanel.pdf’. (7) A PowerPoint file named ‘fig9.pptx’. (8) A pdf file named ‘fig9.pdf’. [file elife-66398-fig9-data1.zip]

Archive with 25 entries (22 files):
- Figure9/
- Figure9/.ipynb_checkpoints/
- Figure9/.virtual_documents/
- Figure9/colData_hftxn.csv
- __MACOSX/Figure9/._colData_hftxn.csv
- Figure9/countMatrix_hftxn.csv
- __MACOSX/Figure9/._countMatrix_hftxn.csv
- Figure9/dfimportance_hftxn_lgcpm.txt
- Figure9/fig9.pdf
- __MACOSX/Figure9/._fig9.pdf
- Figure9/fig9.pptx
- __MACOSX/Figure9/._fig9.pptx
- Figure9/leftPanel.pdf
- Figure9/rightPanel.pdf
- Figure9/SVM_hftxn.ipynb
- __MACOSX/Figure9/._SVM_hftxn.ipynb
- Figure9/.ipynb_checkpoints/colData_hftxn-checkpoint.csv
- __MACOSX/Figure9/.ipynb_checkpoints/._colData_hftxn-checkpoint.csv
- Figure9/.ipynb_checkpoints/countMatrix_final_hftxn-checkpoint.csv
- __MACOSX/Figure9/.ipynb_checkpoints/._countMatrix_final_hftxn-checkpoint.csv
- Figure9/.ipynb_checkpoints/SVM-hflf-checkpoint.ipynb
- Figure9/.ipynb_checkpoints/SVM-hfxn-checkpoint.ipynb
- Figure9/.ipynb_checkpoints/SVM-xntxn-checkpoint.ipynb
- Figure9/.ipynb_checkpoints/SVM_hftxn-checkpoint.ipynb
- Figure9/.ipynb_checkpoints/SVM_hftxn2-checkpoint.ipynb
