# Supplementary material for: Tetrahydroxanthohumol, a xanthohumol derivative, attenuates high-fat diet-induced hepatic steatosis by antagonizing PPARγ
Source: eLife. 2021 Jun 15;10:e66398. doi: 10.7554/eLife.66398 (PMC8205491; doi:10.7554/eLife.66398)
Supplement: Figure 9—source data 1. — This zip archive contains the following: (1) A Comma Separated Values file named ‘colData_hftxn.csv’ contains experiment metadata. (2) A Comma Separated Values file named ‘countMatrix_hftxn.csv’ contains raw counts in HFD and HFD+TXN groups. (3) A tab-delimited text file named ‘dfimportance_hftxn_lgcpm.txt’. (4) A Jupyter Notebook file contains scripts used for statistical analysis and generation of Figure 9. (5) A pdf file named ‘leftPanel.pdf’. (6) A pdf file named ‘rightPanel.pdf’. (7) A PowerPoint file named ‘fig9.pptx’. (8) A pdf file named ‘fig9.pdf’. [file elife-66398-fig9-data1.zip › Figure9/colData_hftxn.csv]

ID	class
LV13	HFD
LV14	HFD
LV15	HFD
LV16	HFD
LV17	HFD
LV18	HFD
LV19	HFD
LV20	HFD
LV21	HFD
LV22	HFD
LV49	TXN
LV51	TXN
LV52	TXN
LV53	TXN
LV54	TXN
LV55	TXN
LV56	TXN
LV57	TXN
LV58	TXN
