# Supplementary material for: Tetrahydroxanthohumol, a xanthohumol derivative, attenuates high-fat diet-induced hepatic steatosis by antagonizing PPARγ
Source: eLife. 2021 Jun 15;10:e66398. doi: 10.7554/eLife.66398 (PMC8205491; doi:10.7554/eLife.66398)
Supplement: Figure 9—source data 1. — This zip archive contains the following: (1) A Comma Separated Values file named ‘colData_hftxn.csv’ contains experiment metadata. (2) A Comma Separated Values file named ‘countMatrix_hftxn.csv’ contains raw counts in HFD and HFD+TXN groups. (3) A tab-delimited text file named ‘dfimportance_hftxn_lgcpm.txt’. (4) A Jupyter Notebook file contains scripts used for statistical analysis and generation of Figure 9. (5) A pdf file named ‘leftPanel.pdf’. (6) A pdf file named ‘rightPanel.pdf’. (7) A PowerPoint file named ‘fig9.pptx’. (8) A pdf file named ‘fig9.pdf’. [file elife-66398-fig9-data1.zip › Figure9/countMatrix_hftxn.csv]

	LV13	LV14	LV15	LV16	LV17	LV18	LV19	LV20	LV21	LV22	LV49	LV51	LV52	LV53	LV54	LV55	LV56	LV57	LV58
ENSMUSG00000000001	179	184	248	180	207	184	142	113	155	136	187	111	119	247	190	95	124	128	195
ENSMUSG00000000031	10	16	89	5	8	116	3	4	17	4	0	5	9	2	1	2	1	22	3
ENSMUSG00000000049	6788	6069	7224	8892	7997	7874	7421	7162	12689	9835	6854	10890	8294	11338	6844	12225	10491	7579	10048
ENSMUSG00000000056	39	27	55	30	57	70	81	73	40	47	22	47	75	38	36	64	98	36	43
ENSMUSG00000000058	12	10	13	8	9	7	5	12	15	10	16	18	13	11	8	16	17	12	19
ENSMUSG00000000078	161	155	208	120	97	223	76	77	151	122	71	98	40	94	52	67	57	132	70
ENSMUSG00000000085	46	47	76	50	65	76	69	62	78	67	49	71	62	48	39	93	60	89	88
ENSMUSG00000000088	1045	1561	1457	2089	1053	1674	1736	1722	1980	1874	1072	1546	1486	1927	1389	1511	983	901	1803
ENSMUSG00000000093	8	10	10	8	13	11	9	11	11	14	11	19	17	5	11	16	10	6	14
ENSMUSG00000000120	21	48	44	36	43	53	25	27	46	37	24	31	31	14	17	43	24	36	55
ENSMUSG00000000127	61	36	62	57	74	54	93	67	55	65	45	75	33	41	31	81	79	56	81
ENSMUSG00000000131	95	88	120	132	128	162	136	127	120	179	55	141	131	118	107	106	133	84	103
ENSMUSG00000000134	35	57	36	64	46	105	48	54	89	78	50	97	63	45	49	93	88	65	83
ENSMUSG00000000142	32	15	59	17	20	38	38	20	16	18	11	33	14	16	7	16	24	14	38
ENSMUSG00000000148	22	28	13	15	33	31	12	17	18	19	20	19	8	17	16	11	19	16	17
ENSMUSG00000000149	162	154	235	150	216	240	280	267	243	170	165	168	209	159	201	199	266	146	216
ENSMUSG00000000154	305	289	410	329	403	528	439	418	583	582	214	379	316	327	232	375	381	516	392
ENSMUSG00000000159	79	96	103	107	112	102	81	78	118	86	101	119	102	75	68	137	154	110	120
ENSMUSG00000000168	219	169	178	220	196	275	174	193	231	227	141	161	168	196	133	165	170	140	166
ENSMUSG00000000171	508	381	587	240	320	219	271	112	71	53	569	349	200	255	330	177	275	120	224
ENSMUSG00000000184	182	218	209	194	171	275	248	208	306	223	164	270	182	234	128	320	238	267	264
ENSMUSG00000000194	64	66	90	63	77	67	85	66	87	99	55	51	103	58	34	126	101	117	84
ENSMUSG00000000247	41	34	54	35	38	36	40	30	39	39	13	44	23	26	37	28	17	28	32
ENSMUSG00000000253	14	6	0	6	4	19	10	9	11	19	3	9	13	4	8	18	12	11	10
ENSMUSG00000000266	19	13	1	21	8	16	24	16	24	12	8	8	18	21	12	16	19	18	29
ENSMUSG00000000275	403	314	648	434	757	746	545	303	571	507	422	619	411	554	339	621	529	508	562
ENSMUSG00000000276	4	11	24	8	16	16	5	2	19	5	9	7	6	6	12	17	5	3	5
ENSMUSG00000000278	215	283	387	204	310	415	285	176	343	257	229	488	229	212	214	358	365	214	280
ENSMUSG00000000282	37	57	110	46	41	48	35	34	57	30	22	47	35	19	22	42	43	40	55
ENSMUSG00000000290	34	77	25	45	22	40	36	36	43	27	11	22	21	32	11	23	8	22	18
ENSMUSG00000000296	32	22	49	34	39	27	40	49	31	44	31	25	37	51	25	55	53	32	65
ENSMUSG00000000301	912	902	1277	1023	1079	1395	1277	1059	1486	1460	959	1426	1184	905	654	1665	1648	1168	1203
ENSMUSG00000000303	72	192	115	31	35	166	67	43	34	41	126	61	204	28	17	140	79	123	108
ENSMUSG00000000317	11	6	10	4	7	12	6	10	15	9	4	4	16	4	2	9	6	11	13
ENSMUSG00000000325	28	39	31	21	32	33	16	32	22	31	9	14	5	14	5	27	36	25	17
ENSMUSG00000000326	2873	3382	4113	2826	3361	4812	3568	3225	4204	3463	3610	4291	4310	3392	2139	4718	5428	4426	4451
ENSMUSG00000000339	40	43	108	47	44	77	49	40	55	70	34	41	56	55	33	65	48	36	45
ENSMUSG00000000340	218	196	176	317	277	159	238	249	227	220	210	278	197	336	269	178	275	257	299
ENSMUSG00000000346	531	562	607	657	716	736	705	574	727	704	398	656	480	753	471	747	626	541	723
ENSMUSG00000000355	197	207	156	257	154	148	187	222	357	236	151	202	152	216	162	179	174	158	242
ENSMUSG00000000374	49	48	51	56	54	78	64	55	101	58	43	68	54	67	30	91	94	73	74
ENSMUSG00000000378	77	100	90	70	69	121	83	74	84	63	57	74	88	86	29	64	71	99	81
ENSMUSG00000000384	77	67	52	88	72	129	143	102	126	158	57	103	180	57	36	160	189	88	120
ENSMUSG00000000385	24	30	18	18	25	37	25	15	21	31	19	23	18	7	11	22	16	19	18
ENSMUSG00000000386	7	7	13	5	4	4	6	15	13	15	1	7	9	6	8	6	9	9	5
ENSMUSG00000000399	389	388	455	419	418	549	477	428	622	684	257	474	459	413	234	571	570	407	503
ENSMUSG00000000409	0	10	0	4	1	5	3	14	9	1	2	11	3	5	1	6	6	4	0
ENSMUSG00000000420	374	299	553	310	394	388	451	338	333	355	236	422	361	302	238	372	405	469	389
ENSMUSG00000000439	30	50	44	47	74	99	61	66	57	62	52	64	32	68	57	86	93	54	37
ENSMUSG00000000440	149	235	240	97	89	245	81	49	73	60	70	56	56	92	54	14	19	47	81
ENSMUSG00000000441	173	133	178	168	218	171	119	111	114	74	131	106	100	175	142	106	116	123	117
ENSMUSG00000000489	13	27	26	7	2	29	13	10	11	6	6	8	10	6	2	9	6	13	6
ENSMUSG00000000530	4	21	48	10	3	21	7	12	9	27	6	8	12	2	9	24	3	10	13
ENSMUSG00000000531	10	9	12	7	6	3	10	11	15	4	7	12	13	4	5	7	6	7	10
ENSMUSG00000000532	36	72	35	38	64	47	69	27	46	32	31	26	36	34	14	33	41	25	36
ENSMUSG00000000538	122	99	154	99	126	220	194	114	168	157	58	113	94	88	45	160	173	138	119
ENSMUSG00000000552	17	24	16	12	13	38	30	30	35	47	7	10	8	12	4	35	36	18	33
ENSMUSG00000000555	3	7	11	8	23	8	10	8	11	3	8	10	4	6	5	21	13	10	15
ENSMUSG00000000561	62	62	38	87	81	109	83	57	94	89	80	66	78	62	31	55	60	43	87
ENSMUSG00000000563	1953	1598	2184	2095	2208	2208	1598	1400	2265	1669	1412	2207	1293	2486	1389	1867	1502	1736	1816
ENSMUSG00000000567	107	107	206	93	108	129	81	68	100	113	123	146	166	122	57	173	127	227	185
ENSMUSG00000000568	100	114	89	68	125	156	196	137	148	126	112	170	214	106	72	153	199	93	117
ENSMUSG00000000579	81	124	74	73	61	126	71	36	77	64	56	96	76	54	43	49	46	55	78
ENSMUSG00000000581	212	192	129	228	202	182	242	165	271	147	144	229	157	300	164	238	206	158	220
ENSMUSG00000000594	458	552	428	379	478	522	465	499	579	640	374	584	400	426	212	760	791	838	494
ENSMUSG00000000600	79	45	96	107	100	87	73	73	106	74	87	72	100	102	47	70	87	99	86
ENSMUSG00000000605	319	263	357	395	306	381	301	377	422	425	228	368	245	324	272	363	379	359	329
ENSMUSG00000000628	15	44	74	30	18	52	62	39	33	32	5	16	9	20	8	12	16	34	11
ENSMUSG00000000631	362	373	784	349	568	785	602	563	550	563	382	582	523	409	260	813	964	639	526
ENSMUSG00000000632	2	15	8	6	4	12	8	1	6	8	6	15	2	6	6	3	3	13	11
ENSMUSG00000000673	1383	1071	1796	1614	1806	1853	2126	1663	1674	2226	1402	2363	2016	1569	1095	2892	3099	2246	1710
ENSMUSG00000000682	53	142	99	40	42	68	62	63	120	70	53	36	61	54	18	82	63	58	46
ENSMUSG00000000686	21	33	42	32	19	52	55	44	51	32	31	58	48	28	34	36	50	31	39
ENSMUSG00000000693	6	11	18	5	5	17	5	6	16	9	5	9	10	7	1	1	5	15	3
ENSMUSG00000000708	418	298	460	296	488	366	309	270	384	243	392	492	294	435	258	405	532	527	468
ENSMUSG00000000711	430	290	660	294	433	565	446	339	347	487	285	450	509	314	211	315	334	375	369
ENSMUSG00000000738	287	297	274	297	242	429	362	285	364	375	160	250	326	260	205	263	285	300	246
ENSMUSG00000000739	34	27	25	16	33	16	111	69	70	62	56	141	117	57	68	159	104	30	69
ENSMUSG00000000743	137	151	203	114	132	204	281	210	319	249	173	331	255	110	74	266	366	176	245
ENSMUSG00000000751	120	105	111	98	114	112	119	92	134	129	49	145	99	101	64	112	101	88	153
ENSMUSG00000000753	921	963	1184	1110	892	1295	1305	1137	1759	1497	1071	1679	1361	1089	928	1472	1561	1426	1484
ENSMUSG00000000759	44	45	78	33	57	64	39	20	60	50	40	34	65	36	36	40	41	57	70
ENSMUSG00000000776	35	39	41	41	52	67	42	73	67	104	33	59	39	42	31	56	87	56	84
ENSMUSG00000000782	9	9	0	15	25	12	12	15	16	4	8	18	21	7	6	10	5	8	10
ENSMUSG00000000787	659	595	801	945	945	1018	1209	983	1110	968	689	941	934	1017	735	1227	1256	760	948
ENSMUSG00000000804	73	71	52	81	75	66	48	42	119	76	50	88	71	73	62	109	78	81	71
ENSMUSG00000000811	53	20	29	39	56	59	57	56	60	58	27	55	53	38	26	97	115	65	55
ENSMUSG00000000823	31	24	51	39	46	52	52	49	42	52	54	92	77	30	23	81	86	44	78
ENSMUSG00000000826	116	185	148	169	191	283	310	245	262	263	176	246	273	206	96	323	329	233	240
ENSMUSG00000000827	80	105	186	131	125	119	80	93	181	111	102	151	115	119	70	128	139	94	87
ENSMUSG00000000838	88	79	80	79	115	94	87	59	103	94	81	81	85	92	59	79	99	76	97
ENSMUSG00000000876	452	425	457	581	469	594	517	469	735	674	470	675	548	571	379	633	551	762	771
ENSMUSG00000000881	74	62	71	81	80	104	90	76	72	90	50	107	123	95	94	73	94	83	83
ENSMUSG00000000884	2	10	0	4	5	7	17	10	11	5	1	9	0	9	2	6	10	5	11
ENSMUSG00000000902	40	56	68	64	58	77	78	54	54	62	55	55	73	52	38	77	58	83	54
ENSMUSG00000000915	33	29	49	39	45	36	43	34	45	49	37	49	49	30	16	71	89	94	78
ENSMUSG00000000916	27	36	47	14	22	40	26	22	34	45	26	31	32	27	20	36	39	13	23
ENSMUSG00000000934	32	41	20	45	47	61	75	48	74	66	39	54	30	48	24	76	43	47	59
ENSMUSG00000000957	76	89	126	116	121	172	78	84	163	126	67	79	93	83	99	153	115	114	128
ENSMUSG00000000958	12	27	1	22	9	4	14	9	26	15	13	28	15	13	4	13	7	10	12
ENSMUSG00000000959	101	106	162	111	129	100	146	123	132	109	84	149	82	122	117	167	200	103	96
ENSMUSG00000000976	38	75	78	43	50	86	74	79	105	86	53	91	61	68	53	74	99	97	80
ENSMUSG00000001016	39	48	70	54	65	55	65	68	45	54	45	59	77	53	49	77	88	58	37
ENSMUSG00000001017	199	190	270	210	214	262	224	206	288	256	209	331	282	260	166	267	247	230	195
ENSMUSG00000001018	85	99	179	72	90	107	86	78	116	89	72	115	79	92	67	101	100	69	117
ENSMUSG00000001020	20	38	16	13	7	25	16	8	15	6	7	11	10	1	3	10	6	5	12
ENSMUSG00000001025	37	63	60	17	12	58	35	39	35	23	23	52	9	22	9	25	23	26	30
ENSMUSG00000001029	22	26	21	11	20	26	22	15	38	37	20	35	27	8	17	34	13	46	25
ENSMUSG00000001034	5	18	7	13	7	21	10	22	14	15	9	12	3	2	5	20	10	10	6
ENSMUSG00000001036	38	38	47	34	52	67	42	53	76	57	39	52	66	38	28	39	58	54	60
ENSMUSG00000001052	81	61	39	50	58	58	54	35	55	52	36	64	52	45	30	27	33	25	77
ENSMUSG00000001053	12	17	2	17	10	16	9	7	26	23	8	24	6	13	11	13	7	18	10
ENSMUSG00000001054	52	42	82	60	73	104	97	60	82	105	49	100	53	70	73	94	71	61	54
ENSMUSG00000001056	51	78	112	81	109	117	72	95	111	78	42	121	54	99	91	103	115	70	80
ENSMUSG00000001062	92	85	145	67	79	99	121	55	65	78	75	101	97	68	61	70	66	50	57
ENSMUSG00000001065	26	37	25	45	73	85	92	83	77	73	31	62	40	53	35	49	101	41	55
ENSMUSG00000001082	12	14	16	29	33	14	13	42	12	23	12	17	24	14	13	27	34	20	21
ENSMUSG00000001089	113	118	81	134	136	123	113	176	174	171	91	126	105	100	75	180	190	163	164
ENSMUSG00000001098	35	45	31	43	44	87	13	34	66	51	21	58	32	54	22	58	30	52	59
ENSMUSG00000001100	222	238	269	307	293	378	282	297	300	348	190	295	241	345	228	425	481	332	273
ENSMUSG00000001105	740	940	714	938	652	930	840	866	1089	986	634	773	868	745	523	792	926	769	658
ENSMUSG00000001119	19	25	66	17	16	45	14	22	17	18	10	15	7	11	4	25	13	27	8
ENSMUSG00000001123	1384	1303	1559	1346	1180	1540	1619	1238	1943	1554	1368	2098	1270	1116	746	2375	2360	2010	1770
ENSMUSG00000001127	174	182	284	175	218	285	210	142	202	222	170	282	230	184	128	221	204	205	166
ENSMUSG00000001128	75	86	119	46	36	43	84	74	93	124	65	96	70	92	35	69	43	52	58
ENSMUSG00000001134	63	68	161	85	60	100	66	94	124	100	68	111	105	71	46	108	129	105	93
ENSMUSG00000001138	73	100	68	80	72	71	102	83	102	168	55	95	105	70	39	112	87	86	102
ENSMUSG00000001143	32	34	24	47	48	38	49	35	70	61	32	56	65	59	27	61	64	63	56
ENSMUSG00000001150	57	77	43	53	46	93	103	54	101	95	46	47	79	40	48	79	74	79	49
ENSMUSG00000001151	61	39	30	81	59	78	86	91	76	66	47	99	57	59	49	72	117	69	53
ENSMUSG00000001155	1355	1403	1549	1239	1326	1849	2377	1707	2226	2192	1544	2232	2471	1223	825	3263	3317	2282	2393
ENSMUSG00000001156	24	27	5	19	36	26	33	29	35	22	20	27	44	14	14	22	25	28	31
ENSMUSG00000001157	127	116	250	133	182	213	156	137	129	165	103	185	167	119	83	125	117	167	128
ENSMUSG00000001158	163	207	291	160	185	234	212	175	279	206	146	237	167	169	83	255	286	243	271
ENSMUSG00000001166	5	6	5	3	4	5	1	1	1	0	2	4	1	2	0	20	10	1	7
ENSMUSG00000001173	28	48	47	36	46	93	56	43	52	47	30	61	22	33	22	53	56	30	56
ENSMUSG00000001175	2387	2296	2558	2444	2026	2869	2176	1932	3451	2809	1744	2663	1998	2271	1297	2132	2006	2273	2235
ENSMUSG00000001211	499	467	655	568	554	618	704	581	949	771	409	688	473	558	256	650	697	675	733
ENSMUSG00000001227	12	6	43	9	10	12	14	15	13	9	10	6	13	8	2	16	22	4	9
ENSMUSG00000001229	187	243	261	225	163	275	103	106	198	252	123	213	114	201	134	228	202	207	219
ENSMUSG00000001240	18	30	77	38	29	54	42	58	77	48	33	52	24	24	15	54	51	48	56
ENSMUSG00000001247	915	870	975	895	1336	1308	1105	1132	1032	1189	712	972	1044	757	600	1638	1445	1746	1044
ENSMUSG00000001248	31	31	38	24	34	39	40	31	39	28	9	41	43	40	24	26	29	12	57
ENSMUSG00000001249	518	449	1045	524	698	868	790	767	869	743	541	847	720	520	437	974	1094	840	851
ENSMUSG00000001270	26	43	60	35	26	58	49	55	62	60	26	43	39	45	16	51	34	49	49
ENSMUSG00000001280	377	303	359	284	362	440	321	192	339	317	251	423	418	307	229	284	351	347	352
ENSMUSG00000001285	26	50	55	48	43	91	64	44	72	93	37	64	45	61	37	85	107	49	75
ENSMUSG00000001288	14	26	10	14	14	42	27	35	42	23	21	30	47	18	3	27	43	23	18
ENSMUSG00000001289	206	317	330	331	288	383	308	339	422	450	223	352	344	296	144	375	410	350	389
ENSMUSG00000001313	89	71	77	54	49	111	80	60	74	91	26	80	40	31	19	69	49	82	28
ENSMUSG00000001323	364	316	494	407	362	366	509	448	560	476	321	592	378	375	273	423	524	528	470
ENSMUSG00000001348	478	491	870	544	633	803	651	553	812	742	406	766	647	692	340	800	709	739	687
ENSMUSG00000001366	264	284	330	260	291	397	288	259	449	333	277	533	318	391	219	534	483	310	464
ENSMUSG00000001376	51	22	50	33	25	38	42	28	33	15	25	24	23	29	32	25	23	17	40
ENSMUSG00000001380	81	109	147	93	78	106	88	56	120	104	83	103	60	103	58	109	78	71	103
ENSMUSG00000001383	251	209	189	285	262	395	349	302	455	365	231	417	332	263	159	398	448	313	336
ENSMUSG00000001415	37	17	42	40	57	62	67	41	59	67	31	48	27	40	28	69	33	45	30
ENSMUSG00000001416	346	363	453	354	299	467	283	192	352	372	345	610	378	391	170	305	237	290	358
ENSMUSG00000001418	163	232	258	207	220	285	187	205	334	303	145	296	198	228	146	211	184	158	155
ENSMUSG00000001419	99	102	135	127	97	101	129	130	110	135	68	120	62	125	60	78	58	99	102
ENSMUSG00000001424	149	168	145	263	240	389	223	227	329	246	162	284	179	208	148	419	429	382	272
ENSMUSG00000001435	1770	1602	2354	1821	1928	2300	2079	1509	3267	2530	1848	2757	2130	2334	1602	2612	2671	2279	2948
ENSMUSG00000001436	14	16	31	19	31	15	29	31	21	27	9	21	32	13	13	22	42	17	43
ENSMUSG00000001440	267	270	348	246	248	306	233	201	281	256	175	244	187	263	173	291	227	229	272
ENSMUSG00000001441	179	170	256	168	175	232	240	185	246	225	196	251	214	189	111	239	207	262	242
ENSMUSG00000001467	637	224	1255	412	910	1344	337	163	592	267	482	872	747	410	384	788	614	377	648
ENSMUSG00000001472	547	500	661	521	622	811	667	719	786	801	456	779	734	605	409	843	1083	760	626
ENSMUSG00000001473	41	74	42	50	21	63	25	27	39	48	7	47	16	30	10	20	11	27	25
ENSMUSG00000001482	130	108	181	135	130	199	220	173	173	208	117	122	113	134	86	279	310	134	163
ENSMUSG00000001506	252	588	316	105	70	380	106	126	133	113	62	59	30	60	13	42	33	178	26
ENSMUSG00000001507	22	15	19	23	11	30	12	10	22	14	13	19	18	7	11	24	18	24	16
ENSMUSG00000001518	24	20	79	42	49	31	47	30	50	44	22	39	62	42	31	36	45	47	71
ENSMUSG00000001524	39	26	56	37	37	40	43	49	41	69	30	52	33	47	32	46	38	37	48
ENSMUSG00000001525	356	392	572	393	473	539	348	415	461	530	282	542	369	413	232	627	654	623	497
ENSMUSG00000001542	160	158	198	277	218	237	245	317	260	229	177	261	252	274	183	338	400	273	286
ENSMUSG00000001552	197	124	202	145	242	262	212	115	155	165	116	226	131	124	116	122	81	180	172
ENSMUSG00000001569	47	69	49	74	65	123	96	55	83	92	60	61	106	85	42	89	119	84	76
ENSMUSG00000001576	229	232	200	299	301	331	307	253	333	350	206	340	269	303	186	450	347	364	356
ENSMUSG00000001604	417	443	434	418	428	571	575	541	657	650	355	479	438	380	256	524	753	598	522
ENSMUSG00000001627	99	144	80	49	118	110	118	81	75	89	100	82	134	60	73	64	115	74	68
ENSMUSG00000001630	47	47	99	64	81	98	35	46	92	57	33	81	55	50	38	65	56	33	39
ENSMUSG00000001632	51	48	56	32	39	71	55	36	53	44	44	76	75	70	47	61	90	56	69
ENSMUSG00000001642	56	61	53	51	51	57	89	29	59	43	29	53	51	33	29	29	41	31	32
ENSMUSG00000001663	1400	1238	1736	1336	1614	1937	1573	1626	1512	1954	712	1487	1364	1085	953	1945	2412	1408	1268
ENSMUSG00000001665	460	230	284	480	733	449	849	603	632	915	323	802	486	611	458	567	598	422	655
ENSMUSG00000001666	1929	1947	2250	2397	1868	2181	2884	2623	3355	3403	2115	3707	2653	2499	1612	3208	2934	2353	3327
ENSMUSG00000001670	1363	1153	1029	918	860	467	829	701	549	599	1407	828	584	1315	1335	386	349	670	814
ENSMUSG00000001674	116	116	197	124	154	175	201	189	215	256	144	161	169	134	78	217	331	206	196
ENSMUSG00000001687	302	272	401	271	343	332	302	259	399	281	235	310	201	372	229	269	334	228	282
ENSMUSG00000001700	186	163	261	187	195	254	235	188	241	240	162	260	185	177	151	255	242	176	159
ENSMUSG00000001707	13	31	55	21	25	4	34	28	12	13	18	18	21	27	11	14	21	11	26
ENSMUSG00000001729	173	214	272	162	189	334	302	215	182	194	191	196	231	151	115	179	199	152	158
ENSMUSG00000001741	20	26	4	11	22	10	9	19	28	23	9	8	13	18	1	16	10	14	20
ENSMUSG00000001750	64	91	163	78	92	152	99	109	78	123	48	143	86	65	41	92	117	92	47
ENSMUSG00000001751	61	61	90	47	51	124	83	67	94	69	47	82	82	58	41	101	118	74	85
ENSMUSG00000001755	537	565	651	564	526	791	925	787	1015	908	412	838	694	472	280	929	1100	735	727
ENSMUSG00000001761	19	16	0	10	9	27	10	8	11	13	9	10	15	10	7	10	15	17	27
ENSMUSG00000001763	19	11	20	20	28	23	17	12	16	19	44	34	57	20	24	43	60	47	31
ENSMUSG00000001767	38	55	94	43	69	62	88	92	80	52	48	82	44	51	33	126	123	78	107
ENSMUSG00000001768	36	53	50	47	61	71	54	55	99	63	50	76	55	56	41	89	74	79	90
ENSMUSG00000001774	168	125	265	219	194	193	153	133	285	231	161	204	200	154	90	173	204	354	209
ENSMUSG00000001783	148	167	146	184	151	278	234	197	239	231	182	291	227	196	152	292	252	154	225
ENSMUSG00000001785	52	70	85	51	69	80	64	96	63	48	55	81	31	58	57	80	95	38	78
ENSMUSG00000001786	83	73	156	114	116	94	133	121	129	119	52	104	133	59	62	94	123	116	117
ENSMUSG00000001794	450	634	872	562	499	883	684	715	631	658	335	566	540	521	382	772	759	620	535
ENSMUSG00000001802	20	48	56	22	31	42	59	41	40	61	28	44	53	19	26	47	61	40	32
ENSMUSG00000001829	123	153	168	194	154	262	216	200	269	244	113	257	105	204	93	267	274	244	178
ENSMUSG00000001833	298	365	162	349	305	320	330	221	490	416	223	282	247	347	203	362	367	359	322
ENSMUSG00000001844	103	124	126	129	120	184	175	166	150	150	104	167	150	104	101	203	222	144	197
ENSMUSG00000001847	878	786	807	858	942	1044	939	811	1106	1049	653	940	755	821	560	911	784	736	892
ENSMUSG00000001855	50	43	104	35	54	84	83	52	86	82	50	63	72	47	20	95	104	81	55
ENSMUSG00000001870	5	23	16	11	19	8	12	5	19	9	4	5	9	7	2	16	9	11	0
ENSMUSG00000001891	1466	1100	1422	1380	1529	1883	1287	1189	1969	1495	1309	1727	925	1913	1180	1072	1248	1096	1623
ENSMUSG00000001909	49	62	101	68	91	123	89	82	125	96	82	101	64	57	47	145	146	84	120
ENSMUSG00000001910	50	45	35	42	46	73	48	61	86	66	45	69	56	37	19	93	87	80	81
ENSMUSG00000001911	539	501	639	520	665	714	1053	971	751	698	757	1161	1267	576	514	1071	1702	747	887
ENSMUSG00000001918	15	14	8	9	8	8	12	7	7	7	1	6	11	9	2	9	3	12	5
ENSMUSG00000001924	634	595	683	463	543	974	680	575	791	741	611	895	764	415	317	813	1014	790	735
ENSMUSG00000001930	24	17	2	15	18	36	19	28	34	37	4	16	11	15	8	19	14	25	15
ENSMUSG00000001942	318	379	535	419	533	732	550	556	552	466	214	414	349	414	248	536	630	554	401
ENSMUSG00000001946	93	85	75	87	83	125	83	80	99	75	66	133	108	59	25	105	60	101	106
ENSMUSG00000001948	14	10	20	3	8	12	13	6	15	13	6	5	1	10	0	10	9	13	10
ENSMUSG00000001962	69	68	55	58	67	91	75	85	87	82	30	78	49	65	38	113	107	101	80
ENSMUSG00000001964	1206	1114	1656	1352	1422	1717	1668	1612	2596	1453	1254	2137	1567	1417	779	2444	2339	1722	2306
ENSMUSG00000001983	23	15	9	10	17	24	35	22	17	13	16	35	11	18	10	18	22	19	23
ENSMUSG00000001995	23	12	20	16	30	32	54	42	28	35	8	28	31	16	17	37	54	18	23
ENSMUSG00000001998	15	2	6	7	3	13	3	9	16	9	10	12	9	3	8	14	14	9	5
ENSMUSG00000001999	46	40	108	61	57	98	78	64	92	72	64	85	75	43	36	49	67	45	59
ENSMUSG00000002010	204	222	212	208	187	361	239	236	343	301	153	339	215	278	157	373	382	220	255
ENSMUSG00000002014	482	560	435	445	447	681	595	395	701	709	518	736	721	428	275	774	779	573	605
ENSMUSG00000002015	588	503	743	665	572	821	720	558	684	749	470	711	572	671	429	754	570	597	570
ENSMUSG00000002017	63	56	107	62	43	35	96	72	127	84	61	80	78	54	36	101	116	77	81
ENSMUSG00000002028	147	166	304	168	187	260	226	220	265	221	194	221	209	199	122	344	409	329	269
ENSMUSG00000002031	78	47	38	69	97	126	77	84	108	103	67	146	114	87	52	137	133	81	112
ENSMUSG00000002032	103	79	73	128	144	153	124	88	118	165	132	181	146	151	103	201	209	267	165
ENSMUSG00000002043	71	85	54	57	57	110	84	69	124	103	56	74	75	54	71	112	81	73	56
ENSMUSG00000002052	84	83	89	55	69	117	133	125	178	120	107	94	130	69	64	191	228	157	142
ENSMUSG00000002058	34	61	104	22	40	82	37	35	63	44	18	40	10	23	5	41	29	46	19
ENSMUSG00000002059	39	32	159	28	31	110	41	34	41	50	17	26	17	19	7	34	35	46	34
ENSMUSG00000002064	150	160	130	147	138	181	152	128	143	141	144	180	113	159	123	106	95	120	162
ENSMUSG00000002083	62	101	40	62	80	68	59	44	92	62	36	77	27	74	50	68	34	110	69
ENSMUSG00000002102	390	469	493	418	422	566	598	658	814	730	434	591	607	400	281	819	911	704	697
ENSMUSG00000002103	134	150	134	151	161	187	232	175	212	177	117	174	212	139	107	273	307	143	224
ENSMUSG00000002105	38	61	2	29	37	101	39	43	41	33	28	28	58	31	15	39	56	45	46
ENSMUSG00000002107	243	217	455	277	365	452	423	336	313	304	245	365	367	224	192	406	476	339	338
ENSMUSG00000002108	244	252	306	266	290	386	412	421	411	475	276	425	426	319	185	436	424	365	332
ENSMUSG00000002109	15	13	40	10	23	31	21	17	18	14	14	11	16	28	33	20	15	24	17
ENSMUSG00000002111	13	56	37	24	21	47	60	42	51	27	29	40	33	23	13	37	17	35	27
ENSMUSG00000002129	61	42	118	64	74	95	113	80	90	59	44	80	113	62	39	131	110	70	89
ENSMUSG00000002147	81	79	120	65	75	160	128	106	112	139	94	166	128	75	50	131	191	88	103
ENSMUSG00000002205	94	90	214	79	77	128	78	115	126	124	57	112	122	86	42	129	112	110	98
ENSMUSG00000002210	11	32	16	20	12	49	13	27	42	26	19	39	34	15	13	21	22	27	20
ENSMUSG00000002221	44	40	34	35	58	52	32	40	47	43	34	48	20	45	35	42	39	35	40
ENSMUSG00000002222	490	392	448	418	557	472	464	351	393	350	433	380	380	436	313	296	281	258	419
ENSMUSG00000002227	37	64	78	44	24	61	62	59	33	57	28	56	61	28	30	66	65	50	43
ENSMUSG00000002233	78	174	117	49	66	170	80	104	101	100	29	62	67	52	21	138	97	97	59
ENSMUSG00000002249	32	26	10	22	49	36	21	26	14	8	22	18	15	26	17	21	26	30	32
ENSMUSG00000002250	27	17	17	27	14	28	30	19	35	14	18	35	29	23	8	34	51	25	30
ENSMUSG00000002265	32	19	8	18	27	27	13	26	54	28	6	26	24	19	19	24	32	11	20
ENSMUSG00000002274	0	2	16	5	3	13	10	9	16	7	10	17	5	1	6	10	9	2	20
ENSMUSG00000002279	118	105	179	124	113	135	179	159	201	149	108	203	201	104	83	226	246	168	184
ENSMUSG00000002280	39	45	47	76	65	77	83	69	78	77	63	83	61	66	31	103	95	53	50
ENSMUSG00000002289	340	277	356	383	430	371	453	460	390	513	428	682	518	411	324	530	478	392	468
ENSMUSG00000002297	29	37	0	31	18	15	26	28	54	20	7	16	9	18	9	23	26	20	19
ENSMUSG00000002307	80	107	131	95	123	130	121	79	140	163	78	89	139	106	65	94	98	123	99
ENSMUSG00000002308	11	16	3	6	12	26	22	11	9	16	19	11	23	10	7	28	34	15	14
ENSMUSG00000002319	59	73	47	67	43	83	65	56	81	62	69	67	84	41	19	97	81	64	71
ENSMUSG00000002325	108	213	313	174	261	243	295	289	197	249	190	192	380	148	143	380	419	224	243
ENSMUSG00000002326	42	20	61	46	31	30	55	28	57	44	24	40	43	35	33	38	46	35	32
ENSMUSG00000002329	81	87	112	50	79	118	109	97	96	99	95	95	126	57	27	114	100	91	102
ENSMUSG00000002332	1432	1225	1567	1230	1304	1972	1646	1256	1301	1776	929	1839	1699	987	818	968	1235	1229	1446
ENSMUSG00000002342	53	52	52	59	81	83	84	80	68	91	39	68	50	62	41	57	70	75	47
ENSMUSG00000002343	9	7	37	19	9	0	31	12	11	15	17	12	26	29	21	21	20	21	13
ENSMUSG00000002345	44	58	60	77	44	107	56	42	97	69	46	101	49	70	40	88	84	65	48
ENSMUSG00000002346	214	179	323	197	208	287	209	131	186	127	202	204	175	227	154	150	175	172	310
ENSMUSG00000002365	141	133	256	150	162	96	148	124	131	73	99	132	86	144	110	94	124	107	122
ENSMUSG00000002372	91	78	69	87	80	113	81	84	115	126	70	91	88	73	43	100	115	106	79
ENSMUSG00000002379	418	497	661	459	462	809	647	533	710	736	397	725	671	489	293	625	615	605	585
ENSMUSG00000002393	225	231	348	247	198	336	224	280	357	386	205	353	333	320	167	449	316	235	345
ENSMUSG00000002395	397	417	473	389	444	746	439	345	539	704	255	526	449	439	327	428	416	390	498
ENSMUSG00000002396	48	42	36	36	45	60	64	49	33	88	30	50	35	43	31	53	54	30	53
ENSMUSG00000002409	14	8	24	14	10	10	13	16	21	20	14	20	20	13	9	20	23	14	24
ENSMUSG00000002413	89	61	72	85	68	154	96	114	141	124	99	141	104	75	52	162	202	110	134
ENSMUSG00000002416	421	389	427	467	330	400	467	422	618	457	410	563	333	444	313	460	460	419	531
ENSMUSG00000002428	53	60	69	41	38	81	35	41	57	34	34	95	36	58	23	51	56	39	39
ENSMUSG00000002455	132	185	204	173	165	219	248	251	238	250	229	291	271	180	108	347	414	228	289
ENSMUSG00000002458	7	15	2	12	3	7	10	15	19	5	3	1	15	15	5	7	6	7	2
ENSMUSG00000002475	208	170	275	301	181	188	191	200	199	192	187	198	99	264	143	103	88	164	197
ENSMUSG00000002477	75	101	87	123	112	165	97	148	154	158	65	121	136	83	58	123	103	94	130
ENSMUSG00000002486	9	12	24	20	13	19	24	17	22	23	11	36	9	16	7	15	17	17	25
ENSMUSG00000002489	2	6	60	4	20	2	6	3	4	5	4	2	6	3	8	7	11	7	6
ENSMUSG00000002496	55	60	68	38	47	75	65	67	91	111	43	71	72	49	37	74	87	68	89
ENSMUSG00000002504	29	48	57	53	68	83	75	101	70	82	43	63	114	54	23	148	133	75	82
ENSMUSG00000002524	241	235	391	215	289	454	293	286	240	323	185	306	329	196	168	367	323	305	184
ENSMUSG00000002546	187	144	172	129	171	205	170	180	166	199	138	188	261	114	73	228	293	236	185
ENSMUSG00000002550	312	230	485	252	319	435	365	292	398	540	177	464	303	396	152	355	244	368	357
ENSMUSG00000002580	421	353	558	387	426	550	392	402	598	523	317	553	508	413	213	513	454	477	410
ENSMUSG00000002588	3820	2061	3224	4136	4212	3141	4409	3515	5498	4330	3878	6109	3802	4927	3999	2890	2724	3912	5237
ENSMUSG00000002602	92	185	135	88	77	222	170	137	106	92	55	103	99	80	34	121	81	112	72
ENSMUSG00000002603	7	9	14	7	8	9	9	17	31	21	6	25	15	5	6	15	25	21	16
ENSMUSG00000002608	76	58	88	55	95	130	101	49	115	127	75	83	66	58	38	80	72	95	107
ENSMUSG00000002617	8	16	16	11	12	20	8	7	21	7	8	7	9	13	5	7	5	5	0
ENSMUSG00000002625	62	68	105	67	90	153	82	114	201	160	101	134	91	79	77	140	263	193	200
ENSMUSG00000002635	61	61	30	59	43	40	73	56	54	48	63	75	63	57	31	32	38	24	64
ENSMUSG00000002658	47	80	80	44	49	98	48	87	64	75	18	20	58	47	31	65	84	61	53
ENSMUSG00000002660	213	203	427	182	220	293	266	244	272	363	187	265	247	196	197	320	280	204	326
ENSMUSG00000002661	46	55	37	56	36	31	60	47	66	74	51	64	51	45	21	85	66	73	47
ENSMUSG00000002668	9	16	0	5	5	3	9	16	8	16	11	19	6	4	7	15	3	3	5
ENSMUSG00000002679	43	42	5	36	60	48	39	32	39	53	19	27	31	60	31	30	23	28	30
ENSMUSG00000002699	16	34	9	24	12	35	28	18	24	22	14	18	10	17	12	28	15	8	14
ENSMUSG00000002718	113	74	76	101	109	116	110	110	94	117	85	70	76	95	81	98	110	65	88
ENSMUSG00000002728	48	90	63	62	101	44	54	44	47	44	50	48	37	67	49	49	48	41	57
ENSMUSG00000002731	56	65	73	81	83	87	110	102	97	106	52	68	89	58	25	111	100	59	93
ENSMUSG00000002732	12	21	14	24	22	48	19	29	45	26	17	31	9	25	9	26	21	23	41
ENSMUSG00000002733	90	126	72	123	108	105	121	126	99	105	84	62	94	129	65	77	106	98	109
ENSMUSG00000002741	242	197	293	194	239	250	232	240	214	243	171	219	208	226	152	254	272	231	169
ENSMUSG00000002748	218	171	279	210	333	289	326	324	384	285	199	317	358	218	146	405	587	355	307
ENSMUSG00000002763	129	139	244	205	223	312	227	223	296	259	181	317	256	227	139	245	245	187	244
ENSMUSG00000002768	162	229	200	177	175	276	219	243	203	217	107	199	174	170	117	289	306	187	170
ENSMUSG00000002769	5336	5655	5386	9687	5674	6367	11904	9289	12150	17000	8421	16815	12256	17137	11210	9726	8022	8115	12773
ENSMUSG00000002778	576	669	596	656	569	746	811	561	813	907	672	875	852	604	400	723	559	536	774
ENSMUSG00000002781	51	50	129	61	66	77	92	90	103	107	59	97	72	72	36	92	96	86	56
ENSMUSG00000002797	78	71	50	80	82	119	63	59	120	112	30	96	41	64	50	96	70	91	63
ENSMUSG00000002803	34	51	62	48	55	52	45	33	62	66	36	63	65	56	52	94	84	44	80
ENSMUSG00000002804	81	62	151	80	58	100	86	50	105	102	70	101	69	56	31	105	78	53	68
ENSMUSG00000002812	123	106	270	102	130	206	129	161	160	173	111	168	155	111	72	188	202	175	163
ENSMUSG00000002814	15	9	28	9	14	4	17	12	8	8	23	12	17	13	17	19	16	8	11
ENSMUSG00000002820	43	40	85	41	55	69	68	47	87	64	56	78	78	53	55	118	92	54	108
ENSMUSG00000002825	9	15	2	1	25	27	9	8	16	18	17	23	28	7	12	12	20	19	24
ENSMUSG00000002831	180	276	438	138	129	374	204	213	306	346	38	167	78	146	40	125	113	185	153
ENSMUSG00000002833	82	89	153	105	65	123	119	139	135	104	79	166	113	88	45	167	149	118	117
ENSMUSG00000002835	5	7	4	13	10	31	7	11	23	15	3	3	2	15	2	19	10	12	5
ENSMUSG00000002844	53	55	19	44	39	76	30	48	36	67	22	41	62	40	32	50	29	34	51
ENSMUSG00000002845	17	32	35	24	25	23	13	13	23	12	24	9	21	15	19	17	15	20	19
ENSMUSG00000002846	130	145	97	125	132	181	90	127	115	151	104	82	130	96	112	85	157	117	122
ENSMUSG00000002847	126	140	127	154	151	203	160	120	128	164	102	172	202	139	155	201	181	150	212
ENSMUSG00000002870	28	33	62	24	15	39	26	12	22	19	8	23	17	15	11	14	10	18	14
ENSMUSG00000002871	70	90	142	84	119	156	106	101	107	123	79	124	96	98	66	86	85	115	128
ENSMUSG00000002881	358	389	563	382	498	571	501	343	478	480	339	476	378	528	342	572	475	448	449
ENSMUSG00000002885	73	139	72	107	91	105	94	135	130	108	58	110	66	95	53	102	74	105	86
ENSMUSG00000002897	67	86	31	83	52	82	87	67	132	82	65	119	95	48	70	93	96	65	73
ENSMUSG00000002900	57	106	133	66	51	101	39	51	86	71	33	55	93	71	35	53	44	103	75
ENSMUSG00000002908	17	12	18	6	20	8	17	18	5	14	8	13	19	4	5	16	21	17	27
ENSMUSG00000002910	32	26	11	23	30	41	22	44	32	17	26	22	26	25	16	15	16	26	20
ENSMUSG00000002944	598	611	960	659	471	829	407	596	1090	477	194	516	131	503	240	369	352	677	500
ENSMUSG00000002948	57	55	93	67	93	142	103	69	68	101	79	68	51	75	65	109	97	96	116
ENSMUSG00000002949	146	140	231	157	233	271	213	163	202	178	121	192	213	153	109	238	247	186	168
ENSMUSG00000002957	274	188	260	220	225	306	253	198	284	283	205	362	243	225	111	326	258	287	290
ENSMUSG00000002963	49	59	54	73	64	85	85	84	101	124	63	96	86	118	59	107	102	56	100
ENSMUSG00000002968	67	66	231	69	82	107	138	111	104	84	79	136	110	79	55	135	126	70	125
ENSMUSG00000002981	122	148	253	151	180	199	185	183	239	195	127	177	216	111	123	284	263	218	201
ENSMUSG00000002983	28	27	63	8	26	24	15	11	20	18	12	7	11	6	6	8	0	18	7
ENSMUSG00000002984	84	103	198	93	99	143	178	190	94	107	133	121	148	90	89	149	232	152	143
ENSMUSG00000002985	110576	113486	166996	135691	138659	202533	183144	160595	144964	174775	95429	173383	132638	130488	97875	203902	222635	161997	152439
ENSMUSG00000002996	500	463	555	657	592	707	612	558	708	738	423	749	492	729	469	506	652	680	588
ENSMUSG00000003031	128	146	111	134	183	179	137	188	120	147	99	128	100	102	91	112	169	156	135
ENSMUSG00000003032	17	25	6	18	8	29	26	25	39	26	22	31	31	29	18	37	27	27	20
ENSMUSG00000003033	61	62	70	92	81	91	98	76	114	106	57	85	71	73	50	104	129	117	93
ENSMUSG00000003037	342	338	483	393	441	481	573	609	542	572	350	447	509	405	216	699	748	522	560
ENSMUSG00000003038	137	242	254	145	172	263	309	234	218	174	97	156	126	114	108	256	274	222	182
ENSMUSG00000003039	302	444	347	445	420	584	608	426	607	591	323	518	529	498	236	767	806	682	628
ENSMUSG00000003053	1971	1217	1502	3462	3174	1439	2595	2452	1893	3132	2845	3702	2830	3471	3858	2488	2486	2162	3784
ENSMUSG00000003062	28	32	26	62	44	51	50	50	37	17	32	38	28	61	42	37	33	20	37
ENSMUSG00000003068	290	268	427	298	364	344	407	350	369	377	314	400	372	263	232	458	522	367	381
ENSMUSG00000003072	1521	1399	2163	1199	1494	2243	1605	1100	1759	1967	1105	2126	1748	1265	746	2105	1881	1555	1410
ENSMUSG00000003099	105	106	96	93	97	112	108	93	151	97	113	167	164	92	65	107	110	114	101
ENSMUSG00000003119	124	106	117	116	135	182	172	135	227	168	148	255	139	164	93	229	319	216	198
ENSMUSG00000003123	92	82	145	73	158	192	200	141	135	161	96	166	172	163	59	212	235	108	98
ENSMUSG00000003131	133	93	67	91	112	158	165	90	119	126	123	136	160	89	40	100	103	83	93
ENSMUSG00000003134	55	39	13	32	53	37	30	39	51	53	37	19	15	56	30	37	42	59	63
ENSMUSG00000003135	28	45	12	32	23	33	45	19	40	39	32	59	55	29	16	37	43	31	43
ENSMUSG00000003154	38	27	39	40	25	48	41	18	32	29	31	39	47	40	24	51	50	67	36
ENSMUSG00000003161	202	198	282	177	216	273	231	287	226	227	160	222	197	181	107	275	238	198	158
ENSMUSG00000003166	140	135	251	188	200	139	217	165	161	222	152	250	177	199	145	279	262	159	219
ENSMUSG00000003184	150	181	220	144	208	256	202	206	238	243	179	217	242	166	99	284	355	239	291
ENSMUSG00000003190	23	14	2	23	28	29	24	16	25	32	15	26	16	23	23	27	19	10	22
ENSMUSG00000003198	6	16	38	5	14	2	17	9	6	5	13	17	24	15	12	12	11	11	22
ENSMUSG00000003199	122	126	101	116	127	185	215	144	198	185	96	225	204	102	79	211	313	166	193
ENSMUSG00000003200	108	229	278	76	75	177	134	78	140	106	114	168	89	92	67	48	43	129	129
ENSMUSG00000003208	21	17	36	16	23	41	40	13	35	22	23	27	33	18	13	36	52	28	57
ENSMUSG00000003226	90	101	63	133	111	218	109	106	138	93	79	144	109	92	75	159	199	100	161
ENSMUSG00000003228	22	28	9	19	9	21	6	11	23	2	20	12	5	22	13	11	13	32	24
ENSMUSG00000003233	47	38	67	63	65	38	68	53	59	48	60	68	91	63	74	63	49	57	61
ENSMUSG00000003234	36	38	68	103	105	75	105	80	118	102	70	79	104	74	61	96	71	45	73
ENSMUSG00000003235	84	72	55	79	74	119	119	96	125	123	83	133	112	82	49	139	181	114	132
ENSMUSG00000003269	49	60	105	47	64	135	48	57	70	83	50	80	29	46	36	87	71	69	62
ENSMUSG00000003279	11	1	8	8	24	27	31	11	9	19	16	12	32	28	17	55	38	8	25
ENSMUSG00000003283	29	58	8	22	20	23	30	38	27	22	14	24	15	18	12	29	11	30	28
ENSMUSG00000003308	421	348	467	462	437	562	536	526	530	528	372	600	530	467	282	689	623	489	464
ENSMUSG00000003316	217	190	263	172	244	336	288	233	413	324	143	291	246	213	126	294	308	334	318
ENSMUSG00000003344	47	42	75	57	85	97	81	67	52	93	62	65	78	58	52	68	47	70	53
ENSMUSG00000003345	239	224	351	209	273	472	275	183	326	291	212	238	237	260	152	199	173	227	281
ENSMUSG00000003346	243	198	312	234	279	449	214	246	380	315	167	260	209	268	139	261	195	278	301
ENSMUSG00000003348	8	5	24	7	6	33	8	9	20	12	5	9	9	5	6	20	12	20	2
ENSMUSG00000003355	46	55	25	24	41	47	44	25	92	44	25	44	65	23	23	79	64	30	48
ENSMUSG00000003360	45	17	53	25	22	44	41	39	53	36	34	55	69	41	20	57	61	58	56
ENSMUSG00000003363	74	126	144	61	101	173	105	82	83	149	77	117	88	83	65	63	48	78	51
ENSMUSG00000003378	3	6	2	6	4	5	22	5	5	4	13	23	7	8	17	11	6	9	14
ENSMUSG00000003379	4	8	23	3	2	4	8	5	14	14	0	9	2	0	4	11	2	10	5
ENSMUSG00000003380	299	280	515	312	417	514	385	412	514	374	265	392	317	364	217	552	698	472	388
ENSMUSG00000003382	35	45	29	29	43	40	24	36	35	28	22	48	45	42	25	53	56	39	61
ENSMUSG00000003402	290	243	341	264	319	450	345	360	344	360	282	423	301	228	214	520	644	422	329
ENSMUSG00000003420	441	490	800	569	575	1030	800	794	897	945	374	807	676	593	422	915	807	693	665
ENSMUSG00000003421	52	45	38	68	48	94	65	66	80	54	70	92	56	61	29	124	94	51	78
ENSMUSG00000003423	92	134	88	106	105	147	121	144	136	137	86	112	139	135	85	204	203	92	152
ENSMUSG00000003435	101	150	113	142	159	173	152	163	156	184	117	142	169	166	126	280	224	147	165
ENSMUSG00000003437	57	67	138	55	47	51	87	53	74	73	59	107	90	51	20	95	111	76	73
ENSMUSG00000003438	80	92	96	104	91	108	93	122	160	130	56	109	93	102	59	122	111	117	120
ENSMUSG00000003444	37	50	50	56	58	76	47	69	36	73	44	51	79	67	30	84	97	43	42
ENSMUSG00000003458	36	29	75	52	71	55	58	35	55	69	33	55	55	74	36	34	43	38	59
ENSMUSG00000003464	384	358	677	379	558	863	669	457	573	557	356	627	447	508	315	451	573	382	518
ENSMUSG00000003477	1467	1515	1692	1703	1782	1647	3072	2075	2654	3302	1561	2842	2467	1608	1357	2207	3366	2103	2691
ENSMUSG00000003500	15	11	12	6	9	9	5	12	8	6	2	15	2	16	4	8	15	17	14
ENSMUSG00000003518	228	207	348	205	155	429	273	291	524	324	156	173	209	162	105	378	404	409	330
ENSMUSG00000003526	307	186	461	347	536	485	573	688	375	517	318	532	332	514	393	585	912	290	411
ENSMUSG00000003527	13	13	19	28	14	11	11	18	14	32	8	10	14	17	16	30	25	27	23
ENSMUSG00000003528	491	330	1097	570	650	1050	686	591	846	667	341	639	507	443	237	907	995	805	605
ENSMUSG00000003531	129	89	159	192	137	146	150	163	179	208	96	196	124	129	91	203	182	142	136
ENSMUSG00000003534	7	27	0	11	4	28	9	15	4	25	2	4	13	9	7	9	3	6	6
ENSMUSG00000003541	12	35	14	11	10	16	23	11	20	7	3	6	4	4	1	16	19	10	18
ENSMUSG00000003546	213	233	311	175	197	350	284	222	336	257	190	214	222	169	112	301	391	285	296
ENSMUSG00000003549	11	19	24	32	9	42	21	21	26	16	17	28	12	30	14	44	22	28	20
ENSMUSG00000003555	218	318	164	117	238	291	136	103	231	198	96	86	121	63	65	149	123	517	109
ENSMUSG00000003559	165	143	138	154	200	199	100	105	197	88	73	136	95	127	89	91	83	117	105
ENSMUSG00000003573	9	14	32	7	15	8	6	9	9	13	8	6	2	6	0	13	10	4	3
ENSMUSG00000003575	11	18	35	11	11	28	17	20	19	28	16	11	19	7	7	18	20	19	20
ENSMUSG00000003581	54	55	69	52	45	49	59	57	69	28	43	80	58	45	22	47	57	42	55
ENSMUSG00000003585	1893	1865	2018	1816	1932	2381	2302	2044	2454	2590	1780	2970	2942	1586	1199	2858	2609	1893	2395
ENSMUSG00000003604	79	63	65	106	91	84	85	80	102	105	71	90	62	89	79	136	109	91	121
ENSMUSG00000003617	6665	8503	7448	7018	6347	9013	7030	6772	8042	6791	5115	6840	6140	5206	4499	8454	9098	8324	6772
ENSMUSG00000003623	1612	1837	1629	2090	1420	1797	1644	1184	2633	1842	1578	2118	1452	2413	1326	2444	1690	1571	2469
ENSMUSG00000003660	150	158	213	164	161	207	222	179	186	176	163	272	305	157	118	225	196	162	284
ENSMUSG00000003662	65	62	140	74	89	96	116	92	136	74	94	112	91	101	80	81	80	74	153
ENSMUSG00000003680	5	12	13	3	5	49	17	9	6	13	9	14	17	13	14	14	14	27	7
ENSMUSG00000003721	1728	1486	1177	2076	1092	1146	744	581	2035	1461	950	1304	733	2075	849	1004	516	1145	1555
ENSMUSG00000003731	59	71	54	69	97	61	53	91	88	99	60	80	79	63	61	63	69	41	83
ENSMUSG00000003746	604	505	613	618	725	598	466	468	602	395	551	643	342	810	530	466	526	523	623
ENSMUSG00000003752	6	9	36	7	1	4	3	8	10	4	5	16	13	7	8	12	7	7	7
ENSMUSG00000003762	20	37	68	24	23	25	36	43	43	49	22	63	26	21	23	63	62	57	48
ENSMUSG00000003778	110	117	114	150	131	141	127	151	133	167	80	102	91	131	76	204	182	124	157
ENSMUSG00000003779	12	22	0	4	2	16	11	2	16	8	3	2	5	5	4	0	1	6	0
ENSMUSG00000003808	107	118	154	96	103	145	182	112	139	140	127	140	208	108	69	163	165	113	154
ENSMUSG00000003809	1139	918	1158	1273	1360	1295	1525	1303	1611	1609	944	1740	1079	1475	882	1482	1594	1357	1668
ENSMUSG00000003810	24	39	21	25	35	34	33	17	50	18	17	16	16	23	19	40	19	30	30
ENSMUSG00000003812	113	163	125	143	113	152	90	117	203	154	68	115	105	98	70	150	101	180	142
ENSMUSG00000003813	131	95	159	96	117	197	156	136	140	124	140	154	140	99	75	142	182	102	175
ENSMUSG00000003814	1891	1536	2654	2339	2251	2912	2316	1968	3331	3315	1946	3942	2087	2582	1653	3686	3087	3704	2812
ENSMUSG00000003824	7	8	0	6	7	14	7	10	15	2	2	17	6	2	4	7	16	6	3
ENSMUSG00000003847	59	72	33	94	99	127	77	80	108	75	93	76	77	94	120	85	82	99	101
ENSMUSG00000003848	36	40	48	22	27	36	34	30	16	33	26	22	36	26	30	28	21	35	24
ENSMUSG00000003849	52	33	68	34	30	57	22	32	63	25	11	21	15	22	12	15	11	21	10
ENSMUSG00000003865	10	7	4	7	9	7	10	10	12	5	7	12	20	3	6	15	21	15	15
ENSMUSG00000003868	13	15	11	20	13	12	15	19	21	22	8	15	24	15	10	23	28	24	30
ENSMUSG00000003873	13	14	17	8	8	15	11	12	32	14	6	35	15	9	2	17	14	14	12
ENSMUSG00000003923	161	187	180	200	200	259	245	217	253	291	142	185	163	211	176	194	249	175	260
ENSMUSG00000003929	12	17	13	25	14	34	11	12	27	15	12	12	15	14	20	22	40	32	28
ENSMUSG00000003948	704	590	825	871	773	938	1116	978	1151	1001	749	1001	1011	1080	721	1217	1161	714	1210
ENSMUSG00000003949	329	225	491	267	356	430	560	411	310	269	240	357	352	273	283	469	640	214	402
ENSMUSG00000003955	240	389	218	380	224	313	257	297	460	378	206	400	296	342	226	278	224	217	338
ENSMUSG00000003992	9	7	0	6	11	11	19	11	18	12	2	8	20	5	5	33	19	7	10
ENSMUSG00000004018	48	30	48	21	32	23	35	36	44	46	26	50	19	41	23	33	32	37	32
ENSMUSG00000004032	51	22	152	31	42	100	50	28	91	78	46	64	26	56	18	42	45	45	60
ENSMUSG00000004035	181	149	176	160	215	235	259	215	246	310	168	307	251	197	141	367	402	333	308
ENSMUSG00000004038	489	706	675	553	248	868	306	378	1049	611	50	109	70	151	78	95	93	552	78
ENSMUSG00000004040	1112	946	1504	916	963	1229	940	523	835	992	849	1373	1469	684	618	623	539	975	726
ENSMUSG00000004043	83	80	64	68	109	124	92	64	102	204	51	102	65	85	64	61	62	73	96
ENSMUSG00000004044	109	96	200	57	74	148	93	73	65	106	70	101	83	52	36	121	91	132	71
ENSMUSG00000004054	47	23	85	25	43	75	42	34	69	45	27	56	58	45	23	62	56	48	65
ENSMUSG00000004056	372	284	435	348	426	462	503	399	409	508	313	511	549	354	216	506	497	399	410
ENSMUSG00000004069	152	141	153	196	287	194	229	183	214	225	161	151	145	259	236	183	179	179	169
ENSMUSG00000004070	272	319	409	200	272	347	374	309	244	321	221	370	318	214	162	326	381	228	272
ENSMUSG00000004071	338	243	400	311	455	286	455	430	375	388	365	486	398	369	358	388	559	462	439
ENSMUSG00000004085	96	58	81	78	84	116	80	81	142	107	48	109	60	62	33	125	96	75	80
ENSMUSG00000004096	347	488	442	447	441	593	531	553	614	561	373	617	517	432	356	534	555	513	594
ENSMUSG00000004098	181	207	206	165	135	210	122	78	206	251	107	210	165	162	82	125	63	188	212
ENSMUSG00000004099	26	38	59	30	33	38	48	55	52	38	13	21	49	34	8	41	29	36	32
ENSMUSG00000004100	30	47	29	26	24	56	41	37	36	51	53	84	84	38	45	68	34	38	56
ENSMUSG00000004105	21	69	101	40	58	50	54	59	58	70	11	34	41	21	14	46	35	32	44
ENSMUSG00000004127	48	28	30	30	32	53	47	40	73	61	35	61	70	33	33	51	76	43	72
ENSMUSG00000004151	1	17	25	17	11	10	18	11	18	17	4	3	3	24	11	18	12	10	14
ENSMUSG00000004187	22	14	38	18	34	38	34	28	28	22	26	31	20	19	16	46	55	19	25
ENSMUSG00000004207	2302	3757	3213	2723	2189	4210	3910	2850	3545	4145	1690	2672	2606	2145	1586	2633	1979	1990	2268
ENSMUSG00000004221	162	126	139	106	133	161	100	98	177	116	108	159	77	117	98	124	114	119	116
ENSMUSG00000004233	29	20	44	18	21	20	19	20	26	25	8	14	10	18	8	23	33	23	32
ENSMUSG00000004263	30	25	34	22	12	26	19	22	19	14	29	21	20	12	11	44	61	25	25
ENSMUSG00000004264	824	747	1272	676	816	1233	1009	788	897	1237	862	1222	1240	690	515	785	780	697	1069
ENSMUSG00000004266	83	113	25	113	116	138	129	130	120	161	75	134	109	101	71	124	127	128	116
ENSMUSG00000004268	146	159	153	134	152	118	195	144	169	178	149	252	232	165	113	202	150	155	217
ENSMUSG00000004270	555	542	829	520	624	1097	608	600	603	667	410	622	460	489	350	834	929	585	622
ENSMUSG00000004285	843	888	905	582	730	1301	909	583	853	1062	639	1216	1076	570	411	777	719	799	894
ENSMUSG00000004317	48	42	107	64	67	97	63	41	97	83	45	67	40	58	30	73	67	73	43
ENSMUSG00000004319	296	271	417	375	315	454	398	316	557	391	275	361	345	321	230	372	341	366	336
ENSMUSG00000004341	7	0	7	13	17	7	8	15	5	15	21	18	15	26	20	39	38	36	31
ENSMUSG00000004356	28	50	38	54	47	66	84	64	43	65	40	37	69	63	11	60	73	41	47
ENSMUSG00000004359	14	12	6	6	8	10	11	3	5	10	22	20	3	12	6	13	1	6	22
ENSMUSG00000004364	179	156	226	234	196	232	220	193	293	194	201	184	178	292	181	201	205	175	270
ENSMUSG00000004383	30	26	79	25	25	37	39	19	30	42	17	20	22	16	11	46	37	24	25
ENSMUSG00000004393	58	75	193	75	96	143	99	57	90	111	43	67	133	95	38	105	94	76	63
ENSMUSG00000004394	294	267	389	268	324	396	301	228	351	326	254	340	212	356	170	236	156	229	297
ENSMUSG00000004446	68	115	74	107	112	116	109	79	57	61	72	55	74	82	107	42	50	64	59
ENSMUSG00000004451	55	74	186	63	79	81	56	38	93	60	36	85	30	52	31	40	36	59	33
ENSMUSG00000004455	277	305	337	323	362	429	380	337	455	370	239	358	329	327	232	418	447	316	381
ENSMUSG00000004460	256	220	158	324	206	273	251	191	352	393	227	420	242	306	242	289	255	259	325
ENSMUSG00000004462	97	62	79	115	88	64	85	75	82	82	67	118	71	80	81	72	84	93	110
ENSMUSG00000004473	34	25	28	24	40	59	32	25	28	24	14	14	13	12	12	28	19	31	29
ENSMUSG00000004500	12	14	23	18	35	18	30	28	24	25	18	15	16	10	18	25	38	14	17
ENSMUSG00000004508	22	37	21	15	13	45	31	15	16	27	14	15	21	7	7	20	15	20	24
ENSMUSG00000004530	140	160	161	96	108	220	145	131	159	176	78	123	234	125	62	141	80	102	117
ENSMUSG00000004535	646	682	848	843	802	1056	1113	887	1129	891	582	895	729	927	513	1277	1535	911	1095
ENSMUSG00000004558	5178	3996	5358	4397	5288	5453	8057	6495	6360	7902	5524	9149	9228	4662	4341	9598	11299	6805	8147
ENSMUSG00000004561	69	76	37	69	71	109	90	59	90	55	47	102	89	69	49	68	47	52	102
ENSMUSG00000004562	35	30	59	26	33	53	47	18	44	39	28	38	37	14	13	38	37	26	29
ENSMUSG00000004565	38	24	79	54	44	57	41	44	60	51	43	80	43	50	25	75	77	75	50
ENSMUSG00000004567	17	28	45	27	21	22	22	32	58	35	34	53	30	13	15	54	62	43	38
ENSMUSG00000004568	92	98	126	74	95	133	122	86	105	110	38	102	116	77	82	105	96	90	69
ENSMUSG00000004591	263	213	132	273	277	399	313	245	289	271	224	307	298	253	200	328	405	270	294
ENSMUSG00000004610	1244	1405	2008	1254	1355	2054	1891	1060	1826	2580	1322	2492	2335	1324	891	1669	1628	1749	1976
ENSMUSG00000004626	100	105	150	105	108	211	230	152	140	151	67	149	137	71	55	200	193	132	113
ENSMUSG00000004631	16	47	76	16	20	42	20	14	10	29	14	4	31	15	8	8	14	9	16
ENSMUSG00000004633	165	160	311	236	260	298	385	304	310	286	185	240	262	247	146	318	312	214	294
ENSMUSG00000004637	69	38	113	76	77	108	98	46	74	111	36	99	98	113	64	105	137	57	65
ENSMUSG00000004642	40	58	110	93	52	61	68	87	86	100	46	36	65	52	66	44	33	41	53
ENSMUSG00000004655	216	259	286	327	223	366	365	400	411	392	277	339	425	310	185	623	412	266	457
ENSMUSG00000004661	19	18	16	29	19	38	30	17	22	33	17	35	20	21	23	31	39	53	8
ENSMUSG00000004665	17	34	29	23	17	39	30	47	39	24	13	22	17	17	7	27	27	32	15
ENSMUSG00000004667	182	228	316	157	226	432	289	163	200	209	164	231	262	173	81	259	238	159	193
ENSMUSG00000004677	52	72	44	33	70	126	60	52	56	49	32	48	37	50	29	53	77	62	30
ENSMUSG00000004730	59	131	118	65	64	117	75	71	124	85	62	99	55	152	35	69	23	50	44
ENSMUSG00000004748	52	39	127	55	74	57	65	45	72	54	42	54	86	53	35	104	90	71	68
ENSMUSG00000004768	23	20	37	23	56	37	31	20	23	25	11	33	3	31	19	27	22	22	45
ENSMUSG00000004771	305	364	350	369	439	515	401	319	346	448	198	328	264	422	250	378	286	303	363
ENSMUSG00000004788	123	117	185	86	109	167	176	91	142	169	135	211	158	151	56	148	155	86	155
ENSMUSG00000004789	400	422	515	424	401	563	494	369	641	508	347	514	466	372	242	425	389	377	488
ENSMUSG00000004798	191	145	221	252	194	162	204	195	264	221	205	316	271	315	229	279	198	186	324
ENSMUSG00000004814	6	6	19	10	8	14	11	10	12	14	5	16	4	11	1	11	3	6	22
ENSMUSG00000004815	56	34	81	59	85	154	82	80	69	89	66	72	66	58	29	113	118	62	77
ENSMUSG00000004837	4	11	9	5	6	15	15	5	10	7	8	10	6	4	7	15	11	13	9
ENSMUSG00000004843	244	278	268	235	257	371	222	190	321	271	146	174	152	232	107	279	270	223	199
ENSMUSG00000004846	58	81	36	55	111	119	97	73	82	125	55	137	63	75	37	77	84	99	62
ENSMUSG00000004849	79	94	112	75	65	156	123	104	140	141	56	151	72	87	39	155	91	153	108
ENSMUSG00000004865	80	60	91	67	42	186	114	77	135	139	65	102	97	82	59	130	132	109	89
ENSMUSG00000004880	71	55	71	57	68	77	50	58	84	63	54	54	56	42	19	89	64	48	44
ENSMUSG00000004891	15	17	29	8	14	17	13	16	25	16	2	20	9	25	4	12	12	15	10
ENSMUSG00000004895	11	18	6	11	7	14	8	13	17	18	9	14	16	17	13	11	16	22	16
ENSMUSG00000004897	1101	988	1087	1035	1017	1191	1173	985	999	1187	809	845	922	788	771	770	883	916	1057
ENSMUSG00000004929	10	13	5	4	6	6	9	17	15	5	10	32	9	5	0	15	16	27	12
ENSMUSG00000004931	238	158	353	109	142	166	104	54	123	128	191	225	163	122	87	25	28	92	170
ENSMUSG00000004934	66	43	84	76	80	140	64	56	85	88	99	101	84	102	54	111	121	91	109
ENSMUSG00000004936	121	119	142	134	153	119	106	89	158	118	89	104	39	147	75	96	93	116	109
ENSMUSG00000004937	234	244	358	214	231	358	402	350	390	366	169	267	303	193	134	465	571	348	298
ENSMUSG00000004945	192	161	210	251	248	255	377	308	319	316	162	282	221	151	115	386	431	380	345
ENSMUSG00000004947	17	16	7	29	19	33	12	31	26	28	21	27	14	31	12	20	14	18	19
ENSMUSG00000004951	1133	1325	1650	1064	1008	1908	1420	842	2494	1944	857	1665	751	761	347	614	660	2625	1231
ENSMUSG00000004952	5	29	18	25	20	17	20	28	27	23	11	32	12	26	5	22	19	20	16
ENSMUSG00000004980	631	697	689	667	608	577	635	474	760	537	632	803	612	725	492	538	486	616	827
ENSMUSG00000004994	17	24	46	14	24	44	28	17	41	41	23	23	34	32	13	53	36	36	18
ENSMUSG00000004996	41	29	72	39	44	109	93	56	71	95	41	62	63	63	28	92	94	81	62
ENSMUSG00000005034	252	205	229	251	348	352	359	295	398	335	224	239	258	281	200	366	458	270	392
ENSMUSG00000005043	17	19	35	7	14	36	27	40	15	16	16	24	26	7	8	34	46	13	11
ENSMUSG00000005054	375	712	659	338	249	674	324	239	423	426	196	358	308	284	191	152	143	231	306
ENSMUSG00000005057	16	25	37	10	23	12	21	18	22	7	23	31	31	14	8	14	21	26	22
ENSMUSG00000005069	248	194	237	305	298	228	265	226	253	178	177	212	157	221	184	189	198	207	252
ENSMUSG00000005078	183	166	223	237	268	323	266	197	280	188	186	207	172	200	146	266	304	199	210
ENSMUSG00000005087	63	189	43	75	63	122	75	115	94	101	80	58	55	79	31	69	35	95	61
ENSMUSG00000005089	738	327	938	734	689	1012	1009	994	1241	1127	583	1326	964	925	715	378	1131	679	1086
ENSMUSG00000005102	34	41	62	60	52	34	38	52	63	63	29	32	12	41	35	49	59	30	45
ENSMUSG00000005103	145	134	173	109	141	152	133	122	156	121	80	181	70	80	61	141	109	129	120
ENSMUSG00000005107	187	222	183	153	199	273	360	281	225	264	114	203	323	219	156	271	313	144	189
ENSMUSG00000005124	16	22	27	14	6	10	14	5	22	14	3	13	2	14	12	15	10	7	20
ENSMUSG00000005125	83	57	76	96	62	63	94	47	87	66	69	97	71	80	82	94	59	151	102
ENSMUSG00000005142	438	510	575	509	581	896	667	657	566	604	314	579	466	539	390	748	700	561	611
ENSMUSG00000005150	24	47	17	50	41	52	40	27	68	52	25	70	38	35	12	39	56	49	61
ENSMUSG00000005161	551	609	820	670	581	969	767	640	843	872	468	722	677	621	410	745	669	686	639
ENSMUSG00000005198	170	211	271	213	262	354	246	161	228	249	123	217	209	199	140	218	173	190	186
ENSMUSG00000005204	46	24	59	12	20	39	38	25	35	10	88	56	60	26	30	41	72	24	35
ENSMUSG00000005225	92	74	136	95	124	219	113	110	138	107	110	90	135	68	51	117	103	125	115
ENSMUSG00000005233	58	47	46	57	26	53	83	69	118	105	27	52	35	51	28	50	43	43	44
ENSMUSG00000005251	8	11	31	12	12	22	19	20	16	25	1	16	7	11	8	20	35	20	9
ENSMUSG00000005262	166	185	188	176	165	229	257	238	349	314	160	188	188	176	146	175	287	200	236
ENSMUSG00000005268	426	192	292	621	555	415	570	436	645	720	391	760	462	613	469	875	618	574	742
ENSMUSG00000005299	428	356	398	423	354	620	438	338	512	516	330	554	392	439	237	420	398	336	459
ENSMUSG00000005312	389	344	549	471	418	459	466	339	726	593	522	748	488	478	253	426	422	531	705
ENSMUSG00000005320	53	37	63	57	31	59	48	27	68	59	62	104	68	46	50	75	68	79	75
ENSMUSG00000005338	12	10	12	14	10	24	21	24	14	25	10	33	8	9	10	38	24	27	22
ENSMUSG00000005354	532	481	687	527	518	686	713	632	779	700	439	746	605	484	386	908	864	584	689
ENSMUSG00000005362	32	56	22	91	29	48	123	74	110	33	45	48	49	82	72	53	95	43	67
ENSMUSG00000005370	48	46	48	61	35	49	43	42	47	62	69	74	66	50	39	50	25	33	53
ENSMUSG00000005371	73	77	41	75	53	78	72	67	61	73	52	53	49	73	51	74	85	72	53
ENSMUSG00000005373	421	337	419	411	416	429	390	347	578	596	449	620	619	411	338	556	733	659	657
ENSMUSG00000005374	42	56	63	44	74	82	85	44	58	70	50	74	49	38	27	67	78	85	62
ENSMUSG00000005378	74	58	56	69	48	54	71	80	86	61	37	81	79	63	37	78	80	70	87
ENSMUSG00000005397	63	145	26	57	31	96	41	37	67	40	37	57	19	41	17	40	42	66	37
ENSMUSG00000005410	6	12	12	6	3	8	12	4	11	21	4	8	2	10	2	7	4	10	7
ENSMUSG00000005413	20	43	34	18	22	22	20	22	48	21	16	7	9	15	6	41	35	33	42
ENSMUSG00000005417	304	313	408	307	314	366	368	292	351	431	294	329	345	314	176	472	500	457	372
ENSMUSG00000005442	33	38	51	55	34	66	43	39	89	74	44	66	72	43	27	78	88	54	74
ENSMUSG00000005447	15	44	52	19	34	52	17	24	18	30	7	12	15	7	9	22	22	19	17
ENSMUSG00000005469	399	285	486	339	392	597	446	329	672	680	316	631	336	384	211	362	276	529	653
ENSMUSG00000005481	54	74	89	50	34	89	53	46	47	77	32	45	35	48	49	47	49	35	32
ENSMUSG00000005483	88	86	43	121	82	102	76	49	107	79	101	139	85	91	74	73	76	96	99
ENSMUSG00000005501	191	162	221	194	231	293	251	229	252	245	125	245	203	229	144	224	344	209	258
ENSMUSG00000005505	23	58	15	48	26	38	50	34	42	57	21	46	55	33	35	33	45	16	42
ENSMUSG00000005506	540	507	711	611	737	775	740	574	694	666	467	665	542	805	505	701	694	664	718
ENSMUSG00000005510	428	425	535	562	536	574	688	583	753	733	390	633	566	600	361	754	817	579	559
ENSMUSG00000005514	574	455	1601	438	1148	1420	1614	1612	642	1015	550	798	1265	443	486	653	1888	529	736
ENSMUSG00000005533	45	33	21	39	28	60	21	43	33	31	34	51	29	37	32	36	45	62	59
ENSMUSG00000005534	223	189	190	222	316	324	323	242	315	194	220	276	266	244	183	317	499	275	389
ENSMUSG00000005547	1384	989	1672	1518	1485	1640	2831	4040	2464	1646	693	1898	999	1355	1509	559	3365	865	1374
ENSMUSG00000005566	101	97	233	92	151	199	173	179	198	137	133	182	160	145	86	266	261	192	187
ENSMUSG00000005575	70	80	201	91	73	168	111	104	118	98	55	102	83	41	54	141	155	92	76
ENSMUSG00000005580	112	59	170	65	108	108	119	89	138	119	101	210	138	87	59	159	169	108	107
ENSMUSG00000005583	47	56	72	54	30	93	88	67	79	81	54	59	43	45	19	112	75	78	60
ENSMUSG00000005609	137	127	145	133	124	199	155	161	213	185	154	174	214	141	84	207	272	224	172
ENSMUSG00000005610	1735	1571	2459	2099	2298	2160	2037	1865	2250	1858	1607	2634	2226	2476	1416	2195	2008	2072	2348
ENSMUSG00000005611	5	13	25	14	13	12	7	5	8	14	6	13	0	10	5	17	8	9	4
ENSMUSG00000005615	270	287	419	300	354	476	476	384	456	405	185	426	359	287	225	430	431	318	333
ENSMUSG00000005621	60	54	27	64	70	50	50	62	42	47	70	94	68	64	47	67	61	61	56
ENSMUSG00000005625	579	546	610	545	590	898	906	560	1276	960	596	1040	812	642	334	850	974	936	1044
ENSMUSG00000005656	84	114	131	108	129	208	125	99	231	156	95	122	98	121	55	139	159	159	173
ENSMUSG00000005667	9	21	16	9	14	21	4	4	15	28	10	10	4	11	5	12	9	30	17
ENSMUSG00000005672	3	13	9	24	16	18	19	13	21	20	20	4	7	19	12	21	10	12	35
ENSMUSG00000005674	16	49	51	20	16	54	17	26	29	16	11	17	25	29	25	37	17	42	16
ENSMUSG00000005677	601	231	1018	556	980	1146	1439	1324	877	923	456	1219	1190	733	773	1122	2170	649	1270
ENSMUSG00000005681	23820	19864	38566	32413	31383	39810	41066	35692	47691	44603	26162	42688	30290	31608	19721	53556	57697	40593	41094
ENSMUSG00000005682	118	137	182	111	148	172	143	73	145	142	226	308	298	139	119	88	168	118	224
ENSMUSG00000005683	435	396	646	407	376	582	403	394	518	487	301	493	374	343	194	335	377	349	416
ENSMUSG00000005687	64	94	113	136	135	126	126	93	77	76	102	101	73	73	78	151	132	97	83
ENSMUSG00000005698	138	156	235	174	148	301	251	271	287	260	138	228	286	141	105	416	461	285	264
ENSMUSG00000005699	43	35	24	14	40	34	32	20	40	53	36	24	33	18	19	32	31	44	34
ENSMUSG00000005718	18	14	19	11	14	14	22	6	11	6	11	25	18	12	26	20	25	16	34
ENSMUSG00000005732	111	126	120	96	118	114	106	110	127	84	101	125	89	122	92	180	180	146	111
ENSMUSG00000005774	35	65	60	54	56	52	37	52	63	63	20	29	47	59	39	60	70	43	64
ENSMUSG00000005779	992	882	1087	1216	1441	1789	1358	996	1275	1568	850	1348	1328	1437	821	1348	1289	972	1262
ENSMUSG00000005802	42	41	23	41	32	39	45	12	58	43	35	45	30	23	31	41	26	30	48
ENSMUSG00000005803	381	419	308	444	426	516	418	436	526	516	393	429	337	482	403	387	377	378	536
ENSMUSG00000005804	54	40	104	51	65	83	72	78	118	48	40	48	28	76	46	88	64	49	49
ENSMUSG00000005813	107	127	110	140	152	127	172	169	143	147	118	109	167	98	101	157	185	123	187
ENSMUSG00000005823	52	49	69	55	54	64	84	63	69	97	55	81	75	53	47	102	87	69	51
ENSMUSG00000005836	65	78	47	82	88	119	68	91	92	87	49	59	46	101	67	59	53	83	74
ENSMUSG00000005846	300	315	376	272	329	371	392	288	283	256	278	402	322	274	202	329	312	267	354
ENSMUSG00000005871	103	82	204	105	176	151	138	195	163	121	129	135	107	128	99	200	257	142	125
ENSMUSG00000005873	43	94	92	66	35	112	60	75	122	57	36	50	28	41	33	82	55	84	51
ENSMUSG00000005881	163	159	307	169	193	260	258	240	257	292	153	259	212	136	98	357	423	254	242
ENSMUSG00000005882	64	58	97	84	83	104	124	109	93	93	77	94	109	85	51	142	143	93	90
ENSMUSG00000005886	120	88	127	102	132	100	122	102	87	84	82	96	129	136	83	157	122	98	133
ENSMUSG00000005893	122	145	187	142	142	211	176	150	244	182	100	196	177	125	101	215	218	243	214
ENSMUSG00000005897	56	48	29	57	110	55	64	49	57	64	40	48	43	60	61	68	65	56	55
ENSMUSG00000005899	26	38	47	41	35	45	41	13	20	27	25	21	24	32	20	36	51	23	38
ENSMUSG00000005907	192	127	217	136	184	305	185	128	162	169	99	154	98	140	121	155	198	163	185
ENSMUSG00000005936	92	76	163	104	103	138	112	72	112	86	103	159	144	89	58	106	85	74	107
ENSMUSG00000005949	33	34	54	44	54	48	73	46	56	53	41	55	47	49	41	67	91	72	72
ENSMUSG00000005951	111	76	176	100	143	160	148	113	147	121	79	129	130	131	80	157	174	110	115
ENSMUSG00000005968	19	20	26	12	15	33	12	5	10	14	30	24	43	20	9	27	12	12	16
ENSMUSG00000005973	26	26	25	42	21	31	38	29	62	47	16	22	9	34	17	34	20	23	43
ENSMUSG00000005981	464	402	629	484	396	542	550	523	697	720	353	594	566	525	308	578	576	593	599
ENSMUSG00000005982	246	233	229	309	338	416	419	314	377	360	307	479	447	363	165	573	605	335	397
ENSMUSG00000006005	560	665	643	654	615	998	783	630	1112	779	465	680	659	626	325	1034	1133	827	743
ENSMUSG00000006010	258	268	323	360	248	301	269	252	338	326	253	349	215	409	210	289	325	268	338
ENSMUSG00000006014	150	181	99	203	140	168	203	177	221	269	85	135	69	152	101	197	170	190	157
ENSMUSG00000006019	7	19	47	13	30	39	24	31	15	26	21	13	25	14	20	28	32	12	31
ENSMUSG00000006021	22	13	45	34	34	42	33	26	45	35	15	28	25	41	18	45	36	44	42
ENSMUSG00000006024	132	144	239	200	246	351	224	221	236	269	138	221	181	188	107	298	261	194	183
ENSMUSG00000006050	149	210	221	240	252	310	346	308	246	242	159	293	268	293	193	438	400	221	263
ENSMUSG00000006057	1087	938	1794	1310	1272	1473	1466	1492	1929	1955	1114	1736	1243	1242	861	2219	2464	1697	1612
ENSMUSG00000006058	180	194	227	173	177	207	220	195	250	279	132	227	187	205	112	169	163	203	164
ENSMUSG00000006095	116	123	63	112	91	143	105	121	184	150	94	115	86	108	33	111	126	112	130
ENSMUSG00000006127	45	57	50	49	54	92	63	73	52	77	41	53	49	33	33	84	81	51	65
ENSMUSG00000006134	98	77	89	93	114	108	120	82	112	87	62	116	81	100	62	115	122	132	138
ENSMUSG00000006154	13	7	27	10	6	22	29	2	20	12	6	1	8	0	3	19	5	23	28
ENSMUSG00000006169	276	231	231	298	313	361	277	262	341	243	190	239	180	348	152	313	347	391	314
ENSMUSG00000006191	37	56	30	53	67	58	58	55	54	77	49	78	66	50	39	85	104	66	91
ENSMUSG00000006205	3	7	47	3	6	9	5	4	5	21	6	11	5	5	6	12	1	16	9
ENSMUSG00000006215	9	37	25	45	26	47	42	20	53	42	35	40	36	30	17	25	17	26	27
ENSMUSG00000006218	15	6	16	5	9	19	12	7	25	13	1	17	8	3	4	17	9	9	11
ENSMUSG00000006219	12	24	18	14	9	34	10	11	16	12	5	6	8	9	5	7	11	11	9
ENSMUSG00000006262	85	115	86	156	92	117	128	104	163	82	102	82	80	141	103	90	75	85	150
ENSMUSG00000006273	274	293	334	238	281	289	292	216	296	328	243	377	320	218	161	205	204	265	335
ENSMUSG00000006276	29	47	34	31	33	41	57	29	58	35	36	28	61	35	22	52	56	44	37
ENSMUSG00000006281	46	51	35	33	34	29	54	43	67	47	37	57	11	27	21	67	50	44	47
ENSMUSG00000006288	11	11	50	14	10	11	13	9	13	8	2	13	8	10	3	10	18	13	7
ENSMUSG00000006289	79	80	85	85	64	109	65	59	105	69	58	104	79	107	70	101	106	68	88
ENSMUSG00000006299	941	812	1248	771	873	1259	1145	909	1040	1230	780	1181	1234	728	550	611	599	1027	1034
ENSMUSG00000006301	122	128	151	124	141	165	169	126	183	145	112	178	157	129	107	179	195	160	164
ENSMUSG00000006304	889	1241	1246	947	959	1386	1175	1013	1567	1208	820	1295	930	1084	726	1353	1293	989	1168
ENSMUSG00000006307	45	30	80	62	67	117	97	50	41	53	38	69	69	47	46	81	69	29	31
ENSMUSG00000006315	271	376	347	375	289	423	392	357	489	503	316	523	365	355	245	585	485	365	533
ENSMUSG00000006335	12	16	3	22	14	48	21	17	20	15	22	24	17	11	13	29	31	19	24
ENSMUSG00000006342	10	8	17	4	3	15	7	11	11	11	1	3	0	1	6	10	10	15	1
ENSMUSG00000006344	11	22	42	10	12	31	21	11	9	3	10	18	10	4	6	25	11	17	20
ENSMUSG00000006356	344	372	445	197	210	449	251	159	226	329	336	474	621	250	176	413	361	302	358
ENSMUSG00000006360	26	61	37	40	24	56	32	54	60	54	29	36	16	23	9	31	26	47	27
ENSMUSG00000006362	50	35	53	38	52	85	74	51	54	37	42	45	50	27	15	61	47	67	53
ENSMUSG00000006373	2519	2646	2896	3469	3194	3021	2824	3135	3883	2891	1957	2522	1536	3285	2430	2502	2795	2596	3097
ENSMUSG00000006378	235	181	407	220	338	347	253	209	367	299	229	434	295	355	207	418	358	295	350
ENSMUSG00000006386	8	16	29	46	15	17	20	40	46	23	20	36	11	21	20	45	27	18	25
ENSMUSG00000006390	124	169	191	132	102	228	179	159	208	181	110	202	148	109	48	222	183	207	169
ENSMUSG00000006392	190	218	134	211	223	261	231	149	277	240	185	323	237	245	163	298	285	205	227
ENSMUSG00000006395	670	708	795	544	627	1101	817	484	720	706	530	938	1243	545	400	870	936	543	586
ENSMUSG00000006398	33	42	14	12	19	18	19	3	46	17	0	14	2	15	1	9	4	12	4
ENSMUSG00000006412	130	116	149	161	180	154	242	195	154	150	108	145	128	158	133	215	229	146	169
ENSMUSG00000006418	164	144	223	180	198	234	199	185	239	226	146	248	211	220	179	188	162	140	211
ENSMUSG00000006442	36	58	101	61	85	103	124	131	79	91	64	79	100	67	62	99	167	86	83
ENSMUSG00000006445	53	53	76	45	63	85	38	39	29	24	20	57	38	55	34	32	11	32	36
ENSMUSG00000006456	21	28	31	39	57	24	38	27	57	36	33	48	35	28	23	54	28	43	53
ENSMUSG00000006471	11	3	15	7	10	32	12	5	4	4	4	9	12	6	2	9	13	5	12
ENSMUSG00000006476	244	185	350	199	301	418	261	203	316	378	191	396	392	285	175	474	356	226	372
ENSMUSG00000006494	350	155	283	333	409	415	353	273	421	340	159	237	219	383	182	288	286	232	213
ENSMUSG00000006498	141	127	156	155	157	180	190	121	255	218	159	251	212	201	113	245	259	178	218
ENSMUSG00000006517	117	45	417	107	142	335	55	34	135	88	40	101	122	71	15	149	82	88	83
ENSMUSG00000006519	33	66	34	29	14	37	44	68	50	38	19	15	28	29	21	49	33	33	40
ENSMUSG00000006522	1251	1438	1232	1381	1495	1475	1476	1317	2011	1816	1476	2049	1784	1451	1037	3880	3097	2727	1814
ENSMUSG00000006526	35	52	140	47	50	87	64	77	47	88	31	70	47	86	35	82	91	52	43
ENSMUSG00000006527	120	84	84	130	148	194	190	113	203	219	145	178	168	170	120	216	210	156	171
ENSMUSG00000006529	589	613	768	775	847	843	891	823	1161	1090	623	963	1052	705	587	2142	2367	1402	990
ENSMUSG00000006567	71	71	93	99	109	166	133	136	70	51	61	42	71	76	64	77	98	56	99
ENSMUSG00000006585	23	25	15	31	22	27	11	13	25	20	9	7	27	13	23	21	24	9	14
ENSMUSG00000006586	8	11	1	2	3	31	6	4	5	10	7	7	6	8	0	2	6	7	4
ENSMUSG00000006589	133	200	244	111	153	244	122	175	243	139	93	153	157	134	72	305	321	147	189
ENSMUSG00000006599	140	154	158	146	144	193	193	177	126	160	131	130	145	175	151	92	130	98	142
ENSMUSG00000006611	140	182	246	206	161	208	203	168	272	208	144	213	140	212	128	189	204	140	173
ENSMUSG00000006638	15	21	16	12	23	28	30	22	28	15	5	38	19	25	15	28	26	28	29
ENSMUSG00000006641	87	89	265	53	123	270	173	121	103	131	36	84	96	61	32	104	92	50	63
ENSMUSG00000006673	81	62	65	91	109	104	81	103	81	64	60	88	76	119	71	150	137	56	109
ENSMUSG00000006676	208	179	302	152	171	101	130	84	100	106	206	172	131	124	114	109	145	75	112
ENSMUSG00000006678	19	30	7	22	24	17	38	29	37	34	19	35	25	25	29	48	60	36	43
ENSMUSG00000006699	955	1088	1302	995	1001	1412	940	953	1047	1034	685	1045	684	848	561	1036	878	1083	1045
ENSMUSG00000006705	53	50	90	93	67	64	61	73	98	108	56	73	91	75	47	121	118	105	109
ENSMUSG00000006715	25	37	18	43	41	33	55	59	52	53	16	28	24	39	26	24	36	15	35
ENSMUSG00000006717	623	910	796	731	615	928	811	867	1189	867	386	654	487	503	348	709	1080	725	674
ENSMUSG00000006728	38	48	108	58	92	84	75	53	84	46	39	62	43	41	28	113	78	61	62
ENSMUSG00000006731	164	136	288	171	232	289	269	195	241	280	200	329	273	164	97	279	240	294	292
ENSMUSG00000006732	27	55	74	46	51	69	63	63	74	88	38	66	68	22	24	59	81	58	45
ENSMUSG00000006736	631	567	809	672	721	700	608	491	790	666	380	569	402	641	425	412	359	572	595
ENSMUSG00000006740	403	282	403	455	446	484	624	512	811	498	309	530	408	420	319	629	748	407	474
ENSMUSG00000006763	18	17	29	19	21	23	26	16	28	16	15	35	27	13	7	27	30	15	6
ENSMUSG00000006777	93	78	51	73	86	55	127	107	117	181	43	103	57	125	80	49	43	96	97
ENSMUSG00000006782	28	24	36	30	41	32	37	41	48	37	38	29	21	31	12	75	52	24	43
ENSMUSG00000006800	119	127	64	104	92	139	185	182	183	171	69	74	70	98	60	111	92	77	102
ENSMUSG00000006818	1237	1051	1527	1241	1385	1511	1460	1318	1303	1342	858	1465	1183	1210	799	1074	1175	1367	1285
ENSMUSG00000006850	10	3	27	4	10	3	3	5	23	4	7	8	13	4	9	5	12	7	2
ENSMUSG00000006906	67	79	89	74	92	111	77	68	100	98	57	107	55	90	73	94	86	94	80
ENSMUSG00000006920	62	77	139	85	75	110	101	73	93	91	61	103	84	73	62	122	86	129	101
ENSMUSG00000006930	3	5	4	6	14	10	7	4	8	13	12	15	18	7	4	10	5	6	20
ENSMUSG00000006932	877	897	860	926	855	1236	1020	913	971	932	710	1024	908	929	659	1111	872	861	927
ENSMUSG00000006941	138	142	133	169	167	210	213	204	183	216	160	179	232	162	104	220	198	207	181
ENSMUSG00000006958	15	7	54	22	28	24	29	26	9	34	17	12	23	33	15	22	14	26	28
ENSMUSG00000006998	652	493	915	616	694	865	715	699	874	900	544	830	872	773	412	776	767	813	863
ENSMUSG00000007029	48	51	68	37	46	80	65	55	71	55	37	38	33	30	24	73	84	62	67
ENSMUSG00000007036	207	223	382	210	210	317	307	216	263	252	153	230	159	161	97	178	178	186	206
ENSMUSG00000007038	221	221	306	223	237	386	257	239	276	303	173	283	252	272	169	270	223	206	263
ENSMUSG00000007039	22	23	36	13	18	19	26	11	19	7	14	25	10	10	3	12	7	21	7
ENSMUSG00000007041	24	39	29	19	21	40	29	31	66	39	25	47	34	21	8	67	48	54	60
ENSMUSG00000007050	51	54	97	56	71	146	91	97	99	56	66	85	93	68	43	121	99	56	83
ENSMUSG00000007080	11	3	12	13	6	7	12	11	4	10	0	12	3	12	7	10	7	18	6
ENSMUSG00000007097	7	13	5	0	5	32	9	3	6	2	4	0	4	9	9	17	11	5	21
ENSMUSG00000007216	9	19	28	14	22	28	14	8	12	21	7	13	16	17	4	27	30	17	29
ENSMUSG00000007411	161	149	191	172	183	217	206	167	255	192	150	290	140	176	113	306	323	178	228
ENSMUSG00000007415	328	397	346	360	436	454	398	352	355	410	214	348	275	393	258	304	346	287	323
ENSMUSG00000007458	337	298	365	282	321	206	180	203	238	186	203	228	147	316	195	168	179	148	250
ENSMUSG00000007476	121	165	101	143	127	203	204	204	179	158	118	162	179	168	129	226	135	123	177
ENSMUSG00000007564	196	183	264	226	218	253	337	259	256	264	177	238	286	184	116	362	270	217	254
ENSMUSG00000007570	34	52	5	29	46	46	31	50	35	54	38	42	83	42	17	62	69	29	47
ENSMUSG00000007589	48	37	45	51	38	49	51	48	62	44	22	63	43	50	22	45	42	35	41
ENSMUSG00000007594	31	17	15	19	19	16	24	15	33	38	27	55	18	27	10	28	21	11	22
ENSMUSG00000007603	23	29	28	18	22	10	34	28	30	37	29	24	27	34	7	28	24	31	45
ENSMUSG00000007610	18	24	14	12	18	28	16	19	31	20	23	18	23	24	10	21	18	37	16
ENSMUSG00000007613	64	77	61	67	68	91	85	65	60	52	46	97	47	38	57	71	80	38	36
ENSMUSG00000007617	56	25	68	38	55	59	54	52	56	31	55	46	51	79	35	53	52	49	63
ENSMUSG00000007655	1	5	13	5	3	6	16	2	5	11	5	3	1	29	13	14	12	9	2
ENSMUSG00000007656	522	648	662	605	517	852	600	568	828	739	317	669	426	480	331	625	679	579	586
ENSMUSG00000007659	81	101	142	123	96	121	144	157	168	126	58	154	81	105	56	161	184	153	154
ENSMUSG00000007670	123	85	132	99	142	140	121	115	143	112	88	96	97	91	61	151	159	142	125
ENSMUSG00000007721	59	61	92	75	61	124	98	109	100	94	53	79	82	74	47	119	140	100	90
ENSMUSG00000007739	291	339	427	399	448	425	348	262	563	472	319	442	372	491	290	337	280	299	433
ENSMUSG00000007812	135	189	200	141	121	220	189	103	185	177	129	114	118	186	60	193	153	110	106
ENSMUSG00000007815	521	468	652	640	619	620	789	930	896	579	528	755	533	646	326	1408	1330	1066	963
ENSMUSG00000007817	189	191	223	210	298	227	269	154	262	277	158	266	163	281	203	271	232	284	244
ENSMUSG00000007827	43	16	3	43	31	29	44	24	52	26	38	53	35	18	5	58	68	43	44
ENSMUSG00000007833	193	192	197	153	174	281	218	201	277	245	137	288	230	217	118	271	239	223	239
ENSMUSG00000007836	371	408	406	346	397	409	437	283	445	412	285	438	357	436	281	567	442	393	460
ENSMUSG00000007837	184	198	203	195	209	201	240	224	380	247	200	262	251	185	97	215	243	276	307
ENSMUSG00000007850	150	165	141	176	193	213	183	141	241	166	168	205	177	170	126	205	179	188	245
ENSMUSG00000007867	12	35	36	28	23	64	30	26	20	38	12	31	25	21	14	20	29	17	28
ENSMUSG00000007872	325	582	539	551	311	445	580	514	340	670	268	291	298	512	251	252	189	255	491
ENSMUSG00000007880	205	180	194	209	224	287	313	190	256	290	177	411	354	286	230	243	180	198	317
ENSMUSG00000007891	1110	1404	1890	1216	1133	2068	1543	1523	1844	1619	826	1462	1255	1050	583	1801	1284	1476	1345
ENSMUSG00000007950	8	7	16	7	9	27	7	9	18	9	9	8	2	4	8	7	8	13	7
ENSMUSG00000007987	8	10	14	10	12	16	20	13	27	18	10	24	8	9	2	14	20	17	8
ENSMUSG00000008035	84	126	237	162	223	210	155	152	112	161	109	227	188	153	127	157	116	156	183
ENSMUSG00000008036	125	140	189	125	172	263	325	246	251	258	138	215	232	124	133	289	470	264	223
ENSMUSG00000008090	172	164	251	154	243	278	283	192	176	242	110	171	262	141	98	256	332	149	203
ENSMUSG00000008140	210	232	221	278	226	362	285	277	376	414	176	365	459	314	197	369	307	255	334
ENSMUSG00000008153	33	31	103	32	45	85	69	83	145	122	27	87	46	33	11	100	113	151	71
ENSMUSG00000008167	93	94	100	110	125	149	97	101	132	97	50	155	71	92	71	166	178	128	110
ENSMUSG00000008200	55	57	98	63	81	85	65	78	91	111	49	69	72	60	44	97	137	71	78
ENSMUSG00000008206	15	14	0	23	19	36	17	19	19	34	22	15	30	21	18	40	48	23	27
ENSMUSG00000008226	149	137	114	158	151	218	176	128	144	142	148	150	109	165	167	133	89	147	182
ENSMUSG00000008301	84	121	229	101	123	123	154	122	178	135	100	138	133	144	82	144	228	129	144
ENSMUSG00000008305	147	167	143	181	159	214	181	185	213	175	295	239	266	214	151	153	227	236	272
ENSMUSG00000008333	289	326	177	323	266	366	376	323	400	285	237	350	328	278	162	450	423	309	298
ENSMUSG00000008348	4431	6524	7210	5649	5365	8546	6507	5019	6933	6876	4484	7272	5364	5074	3207	5203	5031	7466	5111
ENSMUSG00000008373	31	21	34	26	39	38	46	23	38	30	33	13	39	17	14	49	81	29	48
ENSMUSG00000008384	26	29	69	22	31	35	40	33	27	23	25	14	48	28	20	26	25	40	35
ENSMUSG00000008393	372	302	370	305	323	430	412	328	396	443	271	436	471	395	202	453	389	332	405
ENSMUSG00000008398	29	44	58	49	34	59	45	38	63	41	17	42	19	47	22	51	44	41	26
ENSMUSG00000008429	142	148	126	152	131	158	133	125	163	126	139	168	79	159	91	150	179	157	182
ENSMUSG00000008435	17	15	13	24	23	28	21	32	40	31	26	19	25	28	10	42	44	29	30
ENSMUSG00000008450	198	251	347	202	155	219	242	198	346	210	171	314	223	124	83	216	221	234	311
ENSMUSG00000008475	442	466	440	421	490	467	470	454	496	525	261	350	354	425	324	400	419	387	384
ENSMUSG00000008496	33	76	34	21	11	62	50	42	55	72	28	78	26	58	16	55	38	49	39
ENSMUSG00000008540	16164	17626	18951	24016	20075	17981	16769	12727	18092	15446	11229	13171	9047	28576	16600	10829	9219	9644	13449
ENSMUSG00000008575	1520	1220	1710	1751	2133	2422	2147	1756	1996	1921	1332	2128	1790	1908	1234	2411	2601	2089	1996
ENSMUSG00000008604	61	58	22	57	57	64	55	59	84	85	52	102	85	56	45	92	92	71	80
ENSMUSG00000008690	156	148	198	176	110	335	232	160	206	283	112	209	179	193	118	199	161	167	180
ENSMUSG00000008730	318	243	357	333	401	422	412	337	392	344	265	437	310	383	248	467	467	408	406
ENSMUSG00000008734	12	21	31	9	6	42	5	11	25	11	0	1	1	5	2	5	1	31	1
ENSMUSG00000008763	190	193	154	173	186	303	195	236	246	236	180	193	300	191	135	297	335	279	267
ENSMUSG00000008822	61	80	62	47	52	35	39	41	44	25	80	57	45	64	72	33	30	39	63
ENSMUSG00000008845	32	4	18	33	24	17	72	20	58	27	58	53	34	38	22	64	26	48	48
ENSMUSG00000008855	82	109	153	99	123	169	109	82	183	125	112	140	119	108	80	175	128	157	161
ENSMUSG00000008859	255	311	380	277	276	383	258	243	546	373	175	313	223	262	153	379	371	375	325
ENSMUSG00000008892	382	334	371	340	336	482	442	274	484	506	327	599	422	404	287	531	479	315	435
ENSMUSG00000008958	138	96	180	110	136	180	189	145	133	137	82	189	134	100	77	158	139	190	169
ENSMUSG00000008976	47	41	59	61	69	63	85	47	46	30	64	57	24	79	57	49	47	43	63
ENSMUSG00000008999	5	7	6	9	6	6	14	5	17	7	2	4	18	8	4	7	10	1	20
ENSMUSG00000009013	94	100	66	87	86	92	69	36	108	78	73	56	30	87	40	71	56	99	86
ENSMUSG00000009030	50	46	42	55	49	50	58	73	54	32	28	70	38	51	53	44	46	49	33
ENSMUSG00000009035	83	118	133	80	71	147	90	69	133	89	52	90	69	76	57	91	67	60	65
ENSMUSG00000009073	45	46	91	58	67	73	75	80	86	71	67	95	86	78	45	85	103	97	108
ENSMUSG00000009076	11	20	24	18	16	30	27	26	30	32	24	27	13	15	12	28	41	26	15
ENSMUSG00000009079	158	185	119	155	172	288	270	170	140	154	171	204	190	218	100	132	155	127	202
ENSMUSG00000009090	133	168	206	168	200	291	256	230	305	236	121	190	194	160	93	270	246	238	226
ENSMUSG00000009092	34	11	13	58	6	6	63	43	130	71	18	83	44	31	19	75	60	55	13
ENSMUSG00000009112	133	129	248	177	169	195	207	190	214	228	136	273	189	201	78	221	210	170	234
ENSMUSG00000009145	6	4	9	7	8	6	14	15	16	12	10	8	9	7	3	12	17	21	16
ENSMUSG00000009207	9	16	28	16	21	14	12	7	14	16	10	8	10	14	2	17	20	14	22
ENSMUSG00000009281	2574	3659	3198	2655	2279	3411	3330	2557	3002	3594	2323	3735	2781	2816	2307	2592	2460	2376	2272
ENSMUSG00000009291	1403	1063	1534	1271	1503	1602	1881	1097	1403	1909	1159	1760	1475	1386	894	1987	1798	1367	1274
ENSMUSG00000009292	19	22	24	9	18	12	41	16	25	12	22	52	26	26	8	19	15	13	17
ENSMUSG00000009293	134	133	176	164	82	168	110	87	230	239	117	105	105	186	131	55	46	106	153
ENSMUSG00000009376	285	236	369	325	288	382	327	260	382	410	233	418	361	358	257	400	451	276	335
ENSMUSG00000009378	125	85	133	150	176	228	194	164	144	109	74	141	94	148	85	128	231	85	156
ENSMUSG00000009406	12	26	55	20	20	15	22	14	23	10	17	12	23	11	17	9	14	21	26
ENSMUSG00000009418	37	60	86	35	66	88	62	75	87	61	44	44	48	49	30	91	78	76	43
ENSMUSG00000009470	199	178	223	194	166	198	215	215	230	165	148	195	143	183	157	160	197	168	258
ENSMUSG00000009535	59	53	70	57	61	45	64	56	49	68	69	51	62	47	66	54	75	53	85
ENSMUSG00000009549	250	370	358	356	307	407	468	357	485	422	198	382	314	311	253	307	291	288	250
ENSMUSG00000009555	139	133	210	128	157	230	156	146	144	174	100	153	226	115	99	132	121	197	185
ENSMUSG00000009563	101	161	150	135	97	179	151	155	143	176	88	120	112	98	91	108	144	106	182
ENSMUSG00000009566	607	518	643	529	678	738	777	508	632	844	504	808	590	689	451	467	409	627	801
ENSMUSG00000009569	91	109	78	107	81	153	127	138	186	158	106	93	109	115	65	146	101	164	99
ENSMUSG00000009575	167	129	215	209	245	288	212	206	252	264	193	291	302	249	147	288	384	283	278
ENSMUSG00000009585	23	46	6	17	10	31	33	35	16	18	25	40	27	12	27	29	32	16	20
ENSMUSG00000009614	1686	1617	1926	1909	2123	2061	3213	2859	2483	2871	1992	3458	2873	2127	1553	3740	4446	3310	2989
ENSMUSG00000009621	53	59	80	61	90	81	100	94	115	105	72	89	86	69	57	139	113	75	111
ENSMUSG00000009630	53	54	95	25	18	20	13	21	6	13	60	21	27	18	34	18	23	11	19
ENSMUSG00000009633	1120	1430	2117	1773	2046	1873	1511	1700	1736	2067	577	1462	1637	1884	899	1077	672	894	2459
ENSMUSG00000009640	22	42	21	28	33	31	29	46	48	47	23	29	31	30	16	68	65	49	33
ENSMUSG00000009646	270	315	236	279	256	338	277	194	430	409	322	363	320	331	173	329	277	246	367
ENSMUSG00000009647	202	99	170	126	104	179	141	85	163	149	145	307	186	193	116	180	100	163	259
ENSMUSG00000009654	87	119	202	136	97	96	56	57	159	121	105	148	79	127	72	57	42	75	150
ENSMUSG00000009681	114	130	128	90	112	171	121	120	144	109	112	142	108	100	74	157	188	178	147
ENSMUSG00000009687	19	43	24	26	14	21	30	17	22	26	6	20	13	24	12	35	14	11	21
ENSMUSG00000009733	19	19	17	12	20	16	11	32	36	23	12	22	31	32	25	15	36	19	28
ENSMUSG00000009739	15	6	31	6	21	12	12	11	28	19	5	9	22	18	13	26	12	13	14
ENSMUSG00000009741	245	287	487	292	337	396	356	255	333	485	277	322	433	304	218	513	502	315	373
ENSMUSG00000009772	20	26	44	29	40	40	55	30	48	34	37	22	54	35	25	48	100	34	60
ENSMUSG00000009828	147	95	194	73	91	152	66	61	97	92	88	82	48	80	54	56	71	71	112
ENSMUSG00000009863	1803	1740	1650	1643	1576	2190	2090	1746	2433	2682	1418	2629	2136	1635	1161	1889	2265	1957	2431
ENSMUSG00000009894	262	300	357	266	305	382	476	364	327	390	256	426	401	318	196	534	679	418	441
ENSMUSG00000009905	251	277	512	284	291	520	335	207	350	382	169	299	210	285	139	219	196	284	228
ENSMUSG00000009907	222	244	287	246	254	342	322	244	318	277	197	353	297	257	222	281	314	191	208
ENSMUSG00000009995	118	89	167	126	160	175	163	152	178	201	108	157	159	155	70	228	238	144	147
ENSMUSG00000010025	2061	2529	3098	2574	2387	2960	2042	1672	3256	2168	1030	1523	905	2188	1243	837	1280	1516	1937
ENSMUSG00000010045	63	57	152	48	67	66	62	55	87	97	54	105	71	61	44	86	80	71	69
ENSMUSG00000010047	133	142	240	176	199	170	193	152	207	201	143	196	168	174	75	193	210	184	208
ENSMUSG00000010048	40	49	82	50	36	92	69	71	110	70	56	89	73	40	22	107	98	54	78
ENSMUSG00000010051	93	59	80	123	98	117	176	119	121	144	145	86	118	101	85	152	185	155	125
ENSMUSG00000010054	166	215	264	203	170	290	226	170	217	234	172	251	214	168	106	214	183	167	227
ENSMUSG00000010057	29	35	49	40	33	76	50	50	74	92	29	66	72	48	32	89	71	40	45
ENSMUSG00000010064	1711	1634	2501	1731	2402	2450	3195	2582	2254	2878	1911	3501	3160	2036	1687	2882	3415	2144	2231
ENSMUSG00000010067	44	54	51	48	25	52	45	45	75	53	41	53	56	45	20	62	46	52	30
ENSMUSG00000010095	263	284	340	268	352	422	430	325	249	369	205	395	302	311	253	274	221	235	328
ENSMUSG00000010097	135	110	189	93	121	188	100	66	147	153	142	171	124	135	106	102	100	139	120
ENSMUSG00000010110	123	149	198	148	127	146	132	142	221	184	94	169	181	142	126	159	222	165	164
ENSMUSG00000010122	855	650	1038	679	784	996	1015	588	721	984	565	965	654	698	560	512	563	766	703
ENSMUSG00000010175	1017	648	1178	946	1412	1325	1675	1074	1305	1452	773	1280	1237	1093	868	1145	1231	1197	1799
ENSMUSG00000010290	45	13	37	43	29	58	50	16	68	60	25	32	18	52	24	40	41	47	42
ENSMUSG00000010307	71	219	174	66	49	157	61	90	84	83	40	47	52	39	21	62	40	36	77
ENSMUSG00000010358	45	54	92	51	58	107	88	90	101	66	33	109	110	60	40	144	122	55	51
ENSMUSG00000010362	37	28	41	41	42	38	35	65	57	50	38	51	40	35	20	79	85	68	53
ENSMUSG00000010376	591	688	870	634	772	1199	957	718	803	1115	533	970	796	627	452	830	747	1134	901
ENSMUSG00000010392	39	29	52	26	28	18	22	21	12	21	39	35	19	26	37	32	25	15	29
ENSMUSG00000010453	147	178	195	189	142	208	178	153	225	202	162	249	180	158	133	192	221	227	235
ENSMUSG00000010517	69	91	100	103	102	130	94	113	115	103	102	90	101	108	59	176	174	156	128
ENSMUSG00000010538	16	11	34	10	12	17	23	25	20	9	11	20	13	24	5	29	31	21	9
ENSMUSG00000010554	79	74	86	89	69	102	133	92	109	104	72	120	97	90	63	100	134	130	93
ENSMUSG00000010601	445	362	646	425	593	720	1118	836	688	734	474	839	827	526	428	782	860	350	738
ENSMUSG00000010607	110	118	234	143	99	174	177	136	159	212	143	224	257	121	77	200	157	155	164
ENSMUSG00000010608	563	499	571	636	674	1002	940	846	828	771	483	664	729	606	421	952	1441	856	743
ENSMUSG00000010609	2127	1860	2190	2197	2074	2236	2244	1630	2828	3180	2014	3616	2323	2609	1802	2575	2049	2632	2644
ENSMUSG00000010651	8019	9077	12218	9355	8651	14224	10758	8691	16786	17570	3469	8789	8101	6825	3575	10516	9974	10587	8907
ENSMUSG00000010663	3451	2612	4117	3167	3847	5290	2661	1785	3584	4054	1810	3023	2320	2691	1807	2951	2069	2711	2421
ENSMUSG00000010721	36	34	35	31	29	50	31	36	33	63	31	48	41	47	31	55	49	11	32
ENSMUSG00000010755	77	73	68	92	80	126	79	66	129	91	64	156	95	100	57	154	100	131	75
ENSMUSG00000010797	31	23	33	44	10	50	32	31	36	29	18	22	23	28	23	27	41	16	43
ENSMUSG00000010911	82	100	114	69	65	115	68	95	142	143	61	99	71	69	50	57	75	40	96
ENSMUSG00000010914	94	98	75	79	79	102	122	110	98	104	65	93	135	117	59	81	83	71	90
ENSMUSG00000010936	44	44	57	41	58	88	60	74	60	56	29	61	61	44	8	41	63	43	40
ENSMUSG00000011034	11	3	15	3	2	20	4	5	16	5	5	1	20	2	4	6	3	2	2
ENSMUSG00000011096	24	25	44	29	23	29	44	41	61	38	32	32	20	38	16	38	54	42	39
ENSMUSG00000011114	100	146	175	124	125	171	203	150	249	209	81	179	131	132	79	201	161	141	172
ENSMUSG00000011148	50	50	6	59	42	54	41	69	76	65	23	68	33	41	24	53	41	34	61
ENSMUSG00000011158	36	45	64	37	22	44	29	41	44	24	21	47	46	27	15	56	75	22	37
ENSMUSG00000011179	164	175	139	247	200	271	330	252	358	356	139	218	193	216	159	213	201	180	193
ENSMUSG00000011256	9	9	28	9	11	14	12	8	14	11	10	11	2	10	6	11	15	16	5
ENSMUSG00000011257	264	266	426	219	282	345	325	299	342	238	263	340	348	214	173	337	538	333	440
ENSMUSG00000011263	17	8	30	26	10	20	29	21	22	14	13	24	32	12	6	29	30	7	25
ENSMUSG00000011305	238	300	188	164	197	336	183	194	265	288	173	263	287	141	93	275	226	309	291
ENSMUSG00000011306	19	44	79	41	69	107	61	49	75	62	33	40	86	51	25	55	89	51	42
ENSMUSG00000011382	962	716	1299	904	1225	1142	1051	953	1538	1237	736	1381	1086	1109	701	1460	1561	1237	1270
ENSMUSG00000011658	12	17	41	16	20	18	23	17	33	26	21	27	29	14	8	21	29	20	25
ENSMUSG00000011752	1275	1328	1696	1263	1096	1885	1513	999	1588	1633	865	1707	1012	1243	585	1390	1042	1113	1029
ENSMUSG00000011831	630	582	457	849	635	747	628	574	1128	860	628	954	641	806	603	1026	862	1181	963
ENSMUSG00000011832	9	15	51	14	10	22	32	14	25	16	9	14	14	12	5	29	18	21	15
ENSMUSG00000011837	19	43	57	23	33	47	47	45	33	60	35	74	45	40	19	56	68	45	54
ENSMUSG00000011877	28	36	61	38	23	53	40	31	54	37	22	34	46	33	24	39	36	47	24
ENSMUSG00000011884	36	77	50	33	31	37	36	32	34	31	18	35	21	38	22	38	18	14	26
ENSMUSG00000011958	423	359	525	374	405	632	485	423	492	612	284	525	474	335	210	477	484	400	458
ENSMUSG00000011960	174	119	127	200	197	229	183	197	178	203	193	312	218	134	143	300	318	226	212
ENSMUSG00000012017	11	22	6	20	17	23	18	30	20	19	9	14	3	8	12	15	11	20	11
ENSMUSG00000012076	14	12	6	17	22	14	5	6	10	9	8	26	2	18	9	6	7	2	17
ENSMUSG00000012114	149	154	268	157	132	237	147	75	153	140	90	152	138	149	91	198	156	145	117
ENSMUSG00000012117	103	105	120	122	119	189	142	88	158	132	110	164	154	167	64	125	108	178	159
ENSMUSG00000012123	21	15	10	17	30	44	36	27	17	23	10	13	7	29	17	34	17	8	16
ENSMUSG00000012187	51	32	90	44	17	88	38	49	68	52	12	13	5	37	12	5	9	41	6
ENSMUSG00000012296	20	21	3	23	20	34	32	8	34	27	19	30	31	20	18	32	17	30	35
ENSMUSG00000012422	307	385	321	394	355	329	342	258	526	415	226	345	202	446	230	364	279	353	361
ENSMUSG00000012428	328	484	377	323	249	247	211	256	144	168	368	186	92	395	243	151	76	169	169
ENSMUSG00000012429	97	121	115	102	130	121	94	56	124	107	53	159	72	148	84	97	81	129	136
ENSMUSG00000012519	6	21	11	7	12	18	33	32	13	15	0	7	5	8	7	10	14	17	12
ENSMUSG00000012535	279	264	473	235	258	383	381	223	328	375	297	420	389	284	204	328	348	357	390
ENSMUSG00000012609	66	51	54	28	55	77	61	63	82	73	49	58	72	41	30	80	98	74	83
ENSMUSG00000012640	52	37	26	31	32	51	32	29	46	41	21	68	82	37	20	48	42	33	54
ENSMUSG00000013033	33	47	92	42	32	86	49	38	45	51	34	70	52	35	17	49	54	64	73
ENSMUSG00000013076	72	50	69	81	57	80	132	108	83	102	57	80	100	62	53	78	60	95	83
ENSMUSG00000013089	18	22	5	27	32	49	19	15	19	19	34	53	26	28	17	32	26	33	25
ENSMUSG00000013150	19	11	13	14	12	8	12	6	9	24	18	11	16	10	12	19	14	20	21
ENSMUSG00000013160	138	120	270	152	192	233	174	119	259	173	144	254	176	141	99	194	223	182	198
ENSMUSG00000013236	25	23	23	14	21	35	24	17	32	20	22	43	25	20	3	40	30	29	27
ENSMUSG00000013275	12	22	47	6	10	18	28	15	17	19	14	14	29	21	17	19	19	5	20
ENSMUSG00000013465	49	66	75	77	46	89	63	49	111	65	95	93	89	75	36	76	73	66	91
ENSMUSG00000013495	43	49	68	47	59	55	47	76	62	53	51	59	68	35	28	68	76	71	51
ENSMUSG00000013539	259	212	362	229	353	371	353	255	339	361	194	290	255	255	186	283	272	260	270
ENSMUSG00000013593	614	587	632	696	611	872	786	670	1050	880	534	843	718	660	431	852	762	812	793
ENSMUSG00000013622	474	439	873	444	670	753	627	429	719	640	339	766	582	570	323	713	607	699	583
ENSMUSG00000013629	14	16	12	12	19	14	16	19	46	11	17	37	47	17	12	31	22	15	21
ENSMUSG00000013646	61	54	66	62	55	108	74	53	105	65	62	77	62	29	31	61	77	53	53
ENSMUSG00000013662	228	279	276	198	235	259	292	209	176	212	207	220	295	221	172	181	245	207	270
ENSMUSG00000013663	811	680	835	851	843	968	911	733	908	894	620	857	692	1020	663	926	924	863	917
ENSMUSG00000013698	110	176	204	129	95	234	145	101	185	188	79	152	93	105	52	171	96	183	169
ENSMUSG00000013701	736	590	832	789	783	1009	701	628	890	995	491	779	645	905	491	636	471	671	835
ENSMUSG00000013736	46	51	55	64	70	64	71	60	74	60	34	99	65	68	39	72	69	47	60
ENSMUSG00000013787	70	69	80	76	95	149	115	102	164	99	70	170	104	73	61	176	209	104	94
ENSMUSG00000013822	137	123	116	127	107	182	179	149	207	185	147	220	180	110	60	234	250	177	256
ENSMUSG00000013833	60	71	144	76	77	135	137	122	104	158	43	92	105	55	34	147	137	92	116
ENSMUSG00000013846	315	247	372	375	365	345	268	220	336	594	351	317	399	469	283	235	195	320	475
ENSMUSG00000013858	111	114	291	132	159	286	155	202	373	241	127	258	219	168	95	319	438	242	337
ENSMUSG00000013878	142	92	165	131	138	258	211	187	207	179	84	200	173	134	84	185	214	177	134
ENSMUSG00000013973	77	91	58	94	118	109	107	76	85	97	97	119	111	83	63	77	83	89	177
ENSMUSG00000013997	176	204	303	221	206	232	241	177	273	220	198	245	167	266	173	288	245	162	293
ENSMUSG00000014039	9	14	4	11	14	12	19	13	26	23	16	35	33	23	5	13	15	25	19
ENSMUSG00000014074	74	75	97	104	96	114	117	145	141	141	92	152	122	104	73	180	159	130	121
ENSMUSG00000014075	17	18	0	2	12	18	14	8	5	9	16	10	9	6	10	7	8	3	16
ENSMUSG00000014077	1014	831	1431	1360	1488	1240	1387	1176	1601	1202	1137	1430	1221	1497	946	1598	1469	930	1537
ENSMUSG00000014164	56	23	67	49	76	55	25	53	50	74	53	61	40	34	52	76	81	103	58
ENSMUSG00000014177	105	92	194	106	97	136	99	93	168	122	96	114	77	108	75	162	152	133	148
ENSMUSG00000014195	90	86	68	91	108	99	114	81	167	117	122	129	75	91	45	194	172	154	170
ENSMUSG00000014226	203	168	146	237	205	186	157	138	285	169	206	228	146	231	129	271	247	221	212
ENSMUSG00000014232	30	40	42	42	31	50	36	42	48	54	17	25	50	27	26	43	66	44	51
ENSMUSG00000014243	36	48	54	32	34	69	39	43	71	72	25	41	34	45	27	40	48	56	29
ENSMUSG00000014245	7	8	11	22	18	21	10	6	11	11	15	4	19	19	7	21	12	14	13
ENSMUSG00000014294	1381	1486	1808	1378	1488	2341	1782	1427	2226	2180	1056	1918	1642	1335	817	2083	2084	1741	1734
ENSMUSG00000014301	182	205	235	168	239	314	255	209	257	247	180	280	211	209	150	262	255	220	246
ENSMUSG00000014313	4211	4343	4689	4643	3530	5841	4489	3457	7457	5996	3390	5666	4429	4403	2831	3754	4119	3696	5471
ENSMUSG00000014329	60	80	75	55	45	114	62	51	48	74	42	56	54	45	29	58	66	58	51
ENSMUSG00000014349	139	126	211	154	126	221	159	123	142	170	126	180	194	189	114	171	105	184	131
ENSMUSG00000014353	166	142	266	156	219	295	241	195	213	237	141	200	168	174	110	285	348	171	195
ENSMUSG00000014355	79	89	107	83	90	110	71	94	107	111	60	112	91	94	83	105	122	71	100
ENSMUSG00000014361	129	212	221	156	181	178	224	197	254	229	150	274	234	169	104	237	238	145	195
ENSMUSG00000014402	110	124	86	111	101	125	154	114	148	134	93	119	85	115	64	120	134	118	118
ENSMUSG00000014418	40	17	27	39	32	67	48	48	70	47	25	45	26	65	25	45	46	43	61
ENSMUSG00000014426	85	62	136	74	76	113	95	54	92	76	77	94	85	69	52	133	111	80	91
ENSMUSG00000014444	22	26	67	16	23	57	19	34	47	49	19	38	26	38	14	18	16	40	19
ENSMUSG00000014470	63	80	141	67	85	117	64	82	65	85	57	78	96	77	68	80	77	63	102
ENSMUSG00000014496	69	82	121	94	74	142	153	88	65	86	88	130	105	85	67	74	83	96	132
ENSMUSG00000014498	2	2	23	0	6	7	2	12	9	3	4	11	4	5	3	16	22	7	5
ENSMUSG00000014504	119	189	185	146	140	206	150	148	233	134	93	150	119	180	139	164	201	162	190
ENSMUSG00000014542	172	116	131	191	120	136	258	136	274	234	177	236	113	192	84	356	187	158	225
ENSMUSG00000014547	40	53	37	48	60	66	72	72	111	70	64	92	64	70	33	109	108	62	62
ENSMUSG00000014550	34	29	22	27	37	25	48	37	30	37	14	23	26	27	16	36	35	26	27
ENSMUSG00000014554	84	85	55	108	139	178	125	125	124	139	105	114	114	112	80	211	171	146	104
ENSMUSG00000014592	21	31	25	31	30	27	36	46	15	1	12	22	25	17	42	29	36	26	10
ENSMUSG00000014599	62	106	132	46	62	94	43	36	34	30	34	34	20	32	20	34	34	34	20
ENSMUSG00000014601	36	42	71	57	49	57	51	56	77	50	52	59	77	61	36	92	78	70	64
ENSMUSG00000014606	277	253	259	269	293	432	393	277	273	344	196	287	264	178	199	297	292	264	263
ENSMUSG00000014633	81	76	108	81	63	109	83	103	110	90	47	104	63	69	66	119	138	86	62
ENSMUSG00000014668	71	54	78	48	66	85	64	65	94	65	66	98	62	78	56	111	116	87	71
ENSMUSG00000014748	450	487	629	533	457	678	770	659	578	809	406	581	815	448	316	591	555	509	524
ENSMUSG00000014763	95	103	94	97	108	130	122	90	135	95	79	136	93	93	62	106	102	90	100
ENSMUSG00000014767	31	48	8	29	22	21	22	39	23	27	31	33	32	25	36	30	21	24	37
ENSMUSG00000014769	706	741	780	655	644	920	861	704	1299	1066	733	1121	870	643	423	903	1026	907	983
ENSMUSG00000014771	81	55	86	74	77	70	55	47	80	82	65	52	39	68	27	48	53	56	113
ENSMUSG00000014776	9	7	0	5	2	16	13	13	10	8	2	9	5	6	2	6	7	3	0
ENSMUSG00000014778	8	16	16	10	11	5	9	16	11	8	12	13	23	6	2	14	6	13	13
ENSMUSG00000014791	28	39	38	38	29	54	39	28	48	65	37	52	46	31	17	54	59	46	51
ENSMUSG00000014850	65	38	50	70	82	103	109	90	99	140	63	107	70	99	75	109	176	80	108
ENSMUSG00000014852	12	32	22	18	27	24	31	28	33	34	12	39	24	20	12	27	20	34	15
ENSMUSG00000014856	125	234	200	178	153	178	191	201	263	292	137	219	190	238	96	252	213	185	229
ENSMUSG00000014859	26	41	16	51	34	37	42	29	21	20	30	36	31	23	28	48	35	28	49
ENSMUSG00000014867	805	791	782	856	826	1089	980	922	1067	1077	684	949	800	834	657	959	752	783	995
ENSMUSG00000014873	44	70	36	63	85	52	61	61	42	52	31	52	48	53	54	59	88	34	60
ENSMUSG00000014905	110	140	121	219	175	181	124	159	193	109	87	77	102	170	91	113	138	138	119
ENSMUSG00000014907	26	34	42	28	40	11	31	32	37	58	35	14	34	39	18	66	49	29	47
ENSMUSG00000014932	48	34	42	37	76	76	48	35	42	58	26	28	30	42	47	34	61	49	75
ENSMUSG00000014956	376	380	340	374	415	411	310	259	356	315	301	379	207	429	274	236	167	266	302
ENSMUSG00000014959	317	311	314	349	352	430	359	317	438	398	183	391	339	345	215	438	385	314	350
ENSMUSG00000014980	14	21	44	27	35	33	43	34	47	30	26	50	40	11	27	30	27	24	36
ENSMUSG00000015002	314	215	305	387	391	314	382	362	387	347	212	326	271	426	295	253	319	279	359
ENSMUSG00000015013	88	99	242	123	88	217	151	159	104	154	74	131	129	84	82	180	182	70	115
ENSMUSG00000015016	61	68	91	64	87	157	94	86	127	92	52	136	61	92	42	137	120	105	73
ENSMUSG00000015023	61	64	41	66	84	63	72	55	104	105	43	78	53	93	65	97	93	94	57
ENSMUSG00000015027	6	24	10	6	2	5	9	13	12	14	6	22	10	7	2	5	6	5	9
ENSMUSG00000015083	2118	1541	2583	2026	2391	2207	2770	2109	3485	3887	2079	3576	2824	2656	1499	3136	2846	2572	3348
ENSMUSG00000015085	26	10	53	15	16	28	26	16	27	16	15	19	12	13	5	27	11	7	25
ENSMUSG00000015087	111	111	220	110	127	257	169	177	193	138	148	175	147	121	82	161	229	173	201
ENSMUSG00000015092	927	986	1496	869	737	1453	1182	918	1343	1369	860	1413	1285	746	553	1211	1342	1112	1117
ENSMUSG00000015094	17	70	15	24	21	27	29	23	29	17	12	14	14	16	5	14	10	26	8
ENSMUSG00000015095	48	97	151	92	78	162	107	116	151	98	48	75	95	107	52	107	82	72	81
ENSMUSG00000015112	929	723	1156	939	1048	1481	1458	965	1515	1210	998	1710	1251	1181	706	1364	1602	1260	1594
ENSMUSG00000015120	153	188	218	155	168	247	227	217	269	207	134	254	262	148	114	230	247	204	232
ENSMUSG00000015127	54	47	25	63	41	27	38	36	70	30	33	30	28	55	35	28	36	35	32
ENSMUSG00000015133	89	61	93	63	73	145	73	84	86	64	40	111	87	61	36	73	92	58	70
ENSMUSG00000015143	216	278	300	229	209	312	293	307	262	201	212	247	297	225	163	289	287	218	317
ENSMUSG00000015149	238	196	216	212	209	199	194	246	273	281	147	281	220	272	140	304	251	274	215
ENSMUSG00000015165	193	212	290	162	163	289	249	141	227	186	164	270	293	163	125	172	182	146	216
ENSMUSG00000015176	62	74	146	86	96	141	109	128	88	90	74	90	132	88	37	177	188	100	110
ENSMUSG00000015189	54	64	49	83	65	68	83	52	60	51	62	66	64	67	61	87	79	49	78
ENSMUSG00000015202	23	21	0	33	16	18	25	10	30	26	20	27	10	21	21	19	17	20	35
ENSMUSG00000015214	43	67	0	49	36	36	48	68	59	72	51	43	30	62	52	51	67	46	52
ENSMUSG00000015217	134	178	150	145	110	167	260	221	136	195	67	109	183	80	88	132	106	78	132
ENSMUSG00000015222	17	7	4	6	11	21	4	5	9	8	6	6	5	4	13	15	7	12	5
ENSMUSG00000015224	21	9	16	17	18	10	13	13	16	12	8	11	2	17	14	6	21	14	27
ENSMUSG00000015243	455	425	601	528	560	714	633	526	446	472	429	483	393	626	476	514	529	428	529
ENSMUSG00000015247	286	294	304	387	475	378	336	317	275	274	182	279	194	393	252	340	222	242	266
ENSMUSG00000015289	232	212	466	145	189	277	240	188	227	259	137	249	201	154	90	253	228	266	276
ENSMUSG00000015290	182	164	203	209	275	317	275	299	189	285	161	202	298	172	158	319	333	263	252
ENSMUSG00000015291	106	80	89	80	109	159	134	103	118	119	118	94	119	100	54	103	145	124	120
ENSMUSG00000015305	159	185	183	209	175	185	117	127	178	129	138	180	100	226	144	196	193	142	131
ENSMUSG00000015335	49	71	104	58	47	102	77	60	82	60	70	81	87	44	31	51	61	68	62
ENSMUSG00000015337	134	108	235	106	182	198	162	127	150	144	106	253	182	164	84	215	201	163	133
ENSMUSG00000015340	139	244	161	129	105	206	144	151	244	154	101	151	83	134	69	166	171	131	136
ENSMUSG00000015341	268	227	452	323	361	297	271	301	384	298	259	339	306	407	260	303	307	222	401
ENSMUSG00000015342	21	24	36	15	20	15	24	15	35	42	18	23	8	34	15	18	23	19	21
ENSMUSG00000015354	27	15	53	14	8	18	31	8	31	18	15	42	8	26	11	22	17	11	35
ENSMUSG00000015355	24	47	26	15	8	11	6	11	7	5	7	11	3	16	2	4	3	7	3
ENSMUSG00000015357	642	485	319	804	495	278	239	118	521	406	523	608	206	1149	641	413	222	529	587
ENSMUSG00000015363	256	263	332	223	246	386	281	179	406	384	276	399	390	249	121	283	250	310	313
ENSMUSG00000015377	13	17	8	15	17	36	27	18	23	19	16	25	21	16	16	24	23	20	12
ENSMUSG00000015396	12	31	18	12	13	38	17	13	9	21	9	34	1	17	11	20	13	13	10
ENSMUSG00000015451	766	738	1094	774	816	1253	766	720	1061	1048	511	734	809	917	548	1090	775	782	673
ENSMUSG00000015461	83	104	35	75	96	92	112	90	108	136	56	158	87	80	45	62	65	144	124
ENSMUSG00000015468	6	19	12	7	12	17	5	13	15	7	10	10	7	9	2	13	13	16	9
ENSMUSG00000015474	57	55	99	78	89	97	93	90	75	65	72	109	96	88	56	100	82	92	82
ENSMUSG00000015478	236	201	409	138	170	138	158	102	45	51	278	197	124	120	203	139	183	105	136
ENSMUSG00000015488	127	112	123	106	173	171	123	109	145	132	138	195	132	113	70	201	219	191	161
ENSMUSG00000015501	71	75	111	52	43	60	48	68	95	57	68	116	63	63	43	65	77	69	93
ENSMUSG00000015522	63	73	87	81	79	114	80	164	121	91	71	103	70	102	64	96	75	107	107
ENSMUSG00000015536	379	384	418	441	393	436	443	375	541	466	325	557	371	483	295	458	476	400	441
ENSMUSG00000015542	38	46	98	32	63	63	87	78	95	95	54	59	92	33	37	86	141	90	66
ENSMUSG00000015568	161	644	298	174	136	348	223	245	266	155	66	167	102	134	104	170	131	250	191
ENSMUSG00000015575	358	414	549	359	372	520	346	345	510	505	267	514	451	390	190	292	224	378	371
ENSMUSG00000015597	136	158	150	176	205	165	207	171	275	245	167	212	241	216	178	304	330	206	271
ENSMUSG00000015605	12	19	49	13	6	3	3	4	2	2	24	4	9	11	2	5	7	0	15
ENSMUSG00000015653	20	11	17	7	20	46	13	18	12	8	7	5	18	16	6	15	24	9	9
ENSMUSG00000015656	1888	1953	2051	2512	2530	2337	1749	2081	3058	2349	2329	2626	2642	1827	1386	2562	2705	2993	2473
ENSMUSG00000015668	36	39	39	50	45	61	68	70	78	96	47	61	44	37	11	77	87	57	86
ENSMUSG00000015671	963	995	1001	985	1377	1414	994	925	1051	1629	708	1225	823	1152	715	736	699	935	1071
ENSMUSG00000015697	35	26	78	37	73	48	26	20	37	15	21	38	27	47	33	31	31	26	19
ENSMUSG00000015702	5	11	8	6	7	8	6	11	14	17	8	24	6	9	3	5	7	9	10
ENSMUSG00000015711	142	248	258	161	134	289	153	131	151	271	73	196	205	100	96	141	127	104	134
ENSMUSG00000015714	1737	1408	2251	1063	1257	1929	1537	983	1790	1622	1670	2462	1782	1324	727	808	676	1210	1801
ENSMUSG00000015733	175	249	287	269	226	214	254	215	260	235	165	203	178	231	185	186	181	178	252
ENSMUSG00000015745	38	68	68	31	35	61	46	45	94	66	41	51	45	24	23	52	26	59	41
ENSMUSG00000015747	20	22	75	26	13	31	25	16	58	34	26	28	28	8	6	40	39	18	22
ENSMUSG00000015748	49	47	21	28	46	61	52	39	57	63	49	76	73	52	25	33	44	62	60
ENSMUSG00000015749	126	97	182	119	107	121	139	101	127	123	91	132	136	103	46	65	75	109	94
ENSMUSG00000015750	207	214	312	166	216	211	365	259	378	346	263	453	314	195	120	370	343	269	406
ENSMUSG00000015755	471	401	378	441	469	505	275	214	386	329	439	533	340	469	326	534	323	487	456
ENSMUSG00000015757	97	80	135	145	121	147	201	149	135	115	93	98	110	115	99	178	254	101	160
ENSMUSG00000015759	292	266	339	355	294	328	287	281	371	304	254	280	203	299	234	338	342	352	317
ENSMUSG00000015766	10	15	38	12	15	32	20	17	24	7	8	5	8	15	9	11	12	18	33
ENSMUSG00000015776	95	76	127	64	64	71	99	41	67	78	55	84	77	79	32	72	76	91	95
ENSMUSG00000015790	127	125	82	102	97	131	161	135	247	198	109	172	186	141	86	206	192	156	179
ENSMUSG00000015804	367	356	339	267	295	374	285	189	347	264	334	357	239	221	134	336	311	453	312
ENSMUSG00000015806	1946	1714	1519	2597	2435	2179	2756	2009	2580	3281	1681	2586	2044	2487	1876	3136	2847	2187	1946
ENSMUSG00000015837	1913	2140	2445	1659	1974	2372	1548	1265	2320	2234	1155	2303	1411	1567	1076	2065	2112	2269	2028
ENSMUSG00000015839	493	695	502	649	517	745	529	626	657	627	332	382	375	534	327	590	649	605	671
ENSMUSG00000015843	34	24	25	28	23	47	18	37	51	55	15	23	46	30	15	46	36	18	40
ENSMUSG00000015846	698	693	944	696	877	905	1096	1106	914	1075	735	1190	1133	632	584	1336	1730	1029	1057
ENSMUSG00000015850	6	3	5	7	6	22	9	17	5	2	11	12	5	3	0	5	19	12	6
ENSMUSG00000015854	293	750	308	264	209	400	661	646	589	591	312	443	356	432	203	537	182	211	346
ENSMUSG00000015869	249	242	417	256	354	471	494	425	478	466	225	405	235	311	167	501	536	380	404
ENSMUSG00000015882	74	68	53	67	75	128	89	80	112	98	61	89	70	63	62	92	110	90	92
ENSMUSG00000015889	147	145	173	127	108	171	131	91	192	136	104	171	93	130	95	80	104	143	143
ENSMUSG00000015890	610	734	610	711	720	653	875	653	669	883	786	915	638	892	680	903	820	911	881
ENSMUSG00000015932	915	709	1044	803	996	1459	875	904	1688	1201	854	1409	888	898	508	1777	2058	1474	1290
ENSMUSG00000015937	616	636	832	694	838	862	844	733	579	777	439	574	546	736	531	815	879	682	504
ENSMUSG00000015942	22	18	31	18	30	34	13	16	37	17	16	26	10	20	11	46	41	48	35
ENSMUSG00000015943	122	83	163	170	130	170	143	171	216	185	140	180	148	127	143	159	177	127	170
ENSMUSG00000015944	15	16	7	13	8	20	17	12	29	19	11	40	14	18	5	18	13	32	31
ENSMUSG00000015947	6	26	27	12	8	20	21	16	24	21	4	4	6	6	6	8	4	2	7
ENSMUSG00000015950	27	20	26	26	20	26	31	32	39	24	33	28	19	21	6	59	39	24	32
ENSMUSG00000015961	146	172	189	161	195	321	205	165	217	200	114	165	126	161	113	171	217	143	153
ENSMUSG00000015966	12	28	38	23	17	65	11	20	22	25	16	56	15	9	12	31	43	45	26
ENSMUSG00000015968	5	1	0	13	13	5	5	15	11	13	14	22	13	16	8	36	20	22	29
ENSMUSG00000015970	321	388	449	353	360	450	497	285	552	428	349	448	361	369	264	347	521	438	609
ENSMUSG00000015971	82	98	162	93	105	122	113	111	128	126	71	154	136	94	71	135	157	119	145
ENSMUSG00000015994	127	157	248	157	181	172	217	152	246	252	133	194	245	199	119	182	164	139	150
ENSMUSG00000016018	82	117	190	136	96	108	179	100	160	123	128	180	198	157	119	198	182	93	135
ENSMUSG00000016024	347	384	520	361	311	556	370	374	472	445	308	398	398	285	230	379	386	390	454
ENSMUSG00000016028	45	28	6	47	31	40	32	48	38	38	34	23	12	47	18	38	16	27	47
ENSMUSG00000016087	48	59	10	66	72	64	41	47	68	63	40	51	28	58	39	44	22	47	55
ENSMUSG00000016128	55	32	34	72	49	35	33	34	47	36	58	53	39	39	34	56	62	74	57
ENSMUSG00000016181	16	16	44	23	25	25	33	48	51	29	40	42	38	32	30	41	67	58	41
ENSMUSG00000016194	1907	1270	1592	2347	2051	1412	1773	2312	2621	2222	1668	2374	1698	2523	1832	2266	2331	1606	2652
ENSMUSG00000016206	11	15	19	14	10	18	10	13	11	3	5	16	9	4	6	9	5	1	8
ENSMUSG00000016239	10	4	11	16	12	5	7	13	6	10	5	2	8	10	12	9	15	25	12
ENSMUSG00000016252	928	842	1082	921	961	1097	1045	1033	1516	1382	940	1348	1019	1134	587	1508	1550	1306	1067
ENSMUSG00000016253	84	76	73	90	67	96	189	143	111	134	50	126	138	55	27	194	268	105	94
ENSMUSG00000016256	535	743	1011	460	479	1010	661	637	739	618	333	630	605	391	266	665	631	450	486
ENSMUSG00000016257	131	107	154	126	142	121	125	118	138	127	111	131	86	136	86	186	192	90	164
ENSMUSG00000016308	136	161	159	159	149	171	171	123	171	193	155	136	121	137	122	111	123	124	171
ENSMUSG00000016319	2138	1908	2515	2098	2436	2145	1875	1810	2227	1491	1414	1674	1309	2182	1345	1126	1010	1668	2050
ENSMUSG00000016344	160	210	278	226	233	250	267	273	278	273	207	282	247	190	157	401	486	234	291
ENSMUSG00000016382	201	188	109	264	197	156	231	225	344	252	177	209	177	210	138	228	273	183	214
ENSMUSG00000016386	11	2	0	27	7	33	16	21	15	15	4	43	8	39	6	9	14	3	19
ENSMUSG00000016409	39	65	62	106	86	91	89	108	116	62	67	77	53	74	52	137	154	89	106
ENSMUSG00000016427	1001	1264	1067	1273	874	1200	948	827	1494	1047	928	1141	584	1276	787	624	579	846	1233
ENSMUSG00000016477	27	20	33	15	41	39	26	32	50	35	25	34	23	30	8	26	48	40	34
ENSMUSG00000016481	178	220	284	205	176	293	236	200	334	236	206	260	237	218	140	247	274	253	214
ENSMUSG00000016487	117	142	144	129	125	156	84	86	118	102	100	107	91	120	90	169	144	89	131
ENSMUSG00000016494	1	15	7	6	8	18	11	5	8	7	13	2	6	2	8	12	13	13	2
ENSMUSG00000016495	41	51	51	40	41	50	44	29	67	28	30	28	28	62	37	39	45	24	27
ENSMUSG00000016496	13	18	10	9	8	12	17	4	10	11	11	20	11	13	4	10	14	3	11
ENSMUSG00000016503	27	35	41	23	57	80	39	35	47	38	31	56	36	39	29	75	58	46	47
ENSMUSG00000016510	136	125	187	143	178	244	230	112	227	254	104	264	231	182	94	230	233	169	265
ENSMUSG00000016520	55	63	57	54	49	74	88	40	70	80	54	87	43	58	51	86	63	79	82
ENSMUSG00000016526	6	20	0	11	11	8	14	10	23	3	7	16	3	13	8	4	5	10	2
ENSMUSG00000016528	260	274	377	250	323	425	337	311	336	381	223	356	303	280	183	349	288	297	383
ENSMUSG00000016534	1971	1732	2140	2319	2101	2233	2298	1751	2743	2232	1952	2909	2203	2202	1764	2455	2255	2128	2826
ENSMUSG00000016541	185	272	344	264	222	325	302	256	396	331	196	270	269	257	164	379	409	271	242
ENSMUSG00000016554	131	147	250	131	110	199	186	159	273	249	182	210	271	127	81	225	309	133	168
ENSMUSG00000016559	952	1431	1349	1029	1053	1230	1194	1131	1333	1040	690	972	980	931	711	1201	1257	939	1199
ENSMUSG00000016619	155	170	174	153	160	190	259	218	234	208	146	245	256	152	107	277	294	153	245
ENSMUSG00000016637	20	29	51	39	24	35	30	32	36	29	26	23	37	26	26	29	35	35	34
ENSMUSG00000016664	132	141	149	167	152	179	155	159	222	176	95	99	154	160	96	189	157	132	163
ENSMUSG00000016756	312	229	274	260	376	348	308	267	377	267	311	370	293	381	249	441	500	545	436
ENSMUSG00000016757	19	20	36	30	19	56	24	17	34	39	25	53	16	40	14	30	20	32	27
ENSMUSG00000016758	22	28	61	22	24	16	29	32	33	50	14	57	26	11	10	31	35	36	33
ENSMUSG00000016831	131	116	170	91	129	171	151	111	99	142	99	180	108	154	76	147	136	123	121
ENSMUSG00000016921	269	271	369	324	341	291	310	282	367	311	229	347	312	400	227	274	210	253	414
ENSMUSG00000016933	109	83	153	83	105	198	154	141	170	173	92	201	188	95	68	175	205	114	160
ENSMUSG00000016940	116	111	128	99	117	212	148	155	175	200	110	93	144	63	44	166	211	151	149
ENSMUSG00000016942	958	1000	1282	1182	1097	1515	998	785	1321	1460	832	1282	1108	1414	858	1290	1089	932	1069
ENSMUSG00000016946	12	20	28	15	16	16	13	15	15	8	13	17	13	21	12	15	19	15	15
ENSMUSG00000016984	11	20	4	23	18	23	17	13	37	29	24	28	8	33	13	27	33	41	20
ENSMUSG00000017002	2	33	14	10	9	18	10	0	4	10	5	10	16	6	8	1	0	2	15
ENSMUSG00000017009	1147	698	1263	1111	1578	1338	1342	1158	1169	1543	1242	1992	1258	1584	1055	1357	1348	1957	1388
ENSMUSG00000017057	77	87	79	84	84	60	63	113	96	94	74	158	100	104	82	106	63	91	55
ENSMUSG00000017119	519	576	497	663	696	513	572	579	647	467	503	654	412	646	594	406	491	487	624
ENSMUSG00000017132	63	56	69	61	57	54	74	48	39	19	56	40	31	55	54	40	48	48	54
ENSMUSG00000017144	55	61	93	42	47	68	62	42	53	30	66	17	50	43	10	33	42	61	53
ENSMUSG00000017167	20	26	47	16	6	50	22	23	23	20	4	0	0	12	2	7	3	11	5
ENSMUSG00000017188	162	167	188	224	248	251	308	306	288	307	154	217	237	160	152	342	317	277	220
ENSMUSG00000017210	26	15	2	25	24	25	24	21	27	13	14	18	14	43	9	15	14	24	25
ENSMUSG00000017221	436	371	635	399	396	519	677	494	561	509	447	692	645	330	231	504	475	448	529
ENSMUSG00000017264	42	53	121	50	51	46	61	61	50	78	47	55	83	52	25	80	113	53	66
ENSMUSG00000017286	123	124	167	138	182	206	163	158	185	206	86	141	94	125	96	133	217	184	216
ENSMUSG00000017288	79	141	154	98	121	115	122	117	152	154	87	129	165	87	76	121	142	135	135
ENSMUSG00000017291	543	468	920	493	657	881	805	504	686	539	568	711	659	578	348	799	783	693	702
ENSMUSG00000017299	68	44	123	74	81	77	70	62	100	105	47	94	62	68	41	83	75	59	70
ENSMUSG00000017307	106	109	181	136	136	167	167	135	196	219	90	210	175	120	69	181	179	148	213
ENSMUSG00000017309	46	45	48	58	46	62	69	77	88	68	74	59	83	60	38	115	113	59	74
ENSMUSG00000017344	5595	5802	7852	5149	6239	7521	7273	5019	5792	7601	5857	8815	10173	6168	4865	9691	7182	7261	6290
ENSMUSG00000017376	87	103	58	72	87	163	119	81	130	142	102	126	97	104	50	108	113	102	105
ENSMUSG00000017386	59	66	104	55	71	111	59	36	71	87	71	98	73	67	40	60	59	68	119
ENSMUSG00000017390	31	22	114	45	126	144	75	35	103	47	30	57	62	56	21	173	139	94	57
ENSMUSG00000017405	17	20	21	16	25	32	32	17	13	50	13	9	9	31	16	17	19	30	15
ENSMUSG00000017418	55	39	48	100	84	123	108	89	85	64	90	143	138	102	89	122	108	118	115
ENSMUSG00000017421	180	279	253	217	236	232	332	238	264	230	183	219	355	222	186	278	298	211	285
ENSMUSG00000017428	1100	932	1004	1163	1231	1310	1436	936	1205	1797	964	1408	1342	1351	781	1248	1069	1209	1294
ENSMUSG00000017446	12	14	23	19	17	33	22	16	29	24	2	20	8	20	3	44	30	30	19
ENSMUSG00000017453	696	581	713	728	716	433	777	886	572	478	804	836	584	651	719	828	1438	801	1050
ENSMUSG00000017466	152	157	246	106	133	397	142	125	136	193	107	192	150	111	44	194	110	162	138
ENSMUSG00000017478	162	178	300	176	170	270	245	213	294	244	206	270	253	192	117	281	300	300	342
ENSMUSG00000017485	272	284	166	288	312	316	367	277	303	298	228	349	236	339	177	318	314	284	396
ENSMUSG00000017491	22	16	20	10	14	17	9	15	31	11	3	5	15	23	2	11	12	11	1
ENSMUSG00000017493	4838	4347	7208	4765	6636	7654	9430	8131	7262	6608	5505	8412	7718	5604	4660	7372	10466	7996	8047
ENSMUSG00000017548	153	97	182	108	183	212	185	125	176	156	108	156	150	158	82	252	357	203	118
ENSMUSG00000017550	20	3	20	19	11	10	18	12	33	21	3	19	5	4	4	16	22	6	14
ENSMUSG00000017561	56	44	23	43	43	72	32	48	54	34	38	36	36	45	38	50	50	58	45
ENSMUSG00000017615	259	292	411	310	266	417	318	322	316	374	146	364	292	261	163	359	323	291	207
ENSMUSG00000017631	17	30	6	14	20	23	20	27	13	23	13	6	6	14	2	14	11	18	14
ENSMUSG00000017639	8	10	0	11	18	19	5	7	18	18	18	21	12	13	11	19	13	20	34
ENSMUSG00000017664	64	88	181	75	70	98	138	86	144	95	52	91	118	73	43	135	120	95	119
ENSMUSG00000017670	29	43	68	28	22	39	25	23	33	25	26	17	13	27	9	28	24	16	15
ENSMUSG00000017677	85	30	32	62	29	44	31	22	25	58	60	25	11	74	20	41	39	39	28
ENSMUSG00000017679	19	25	20	29	44	56	19	37	54	31	15	19	41	38	11	35	24	28	23
ENSMUSG00000017686	138	139	220	164	214	172	182	189	183	245	103	142	163	171	118	251	218	197	223
ENSMUSG00000017707	727	1017	849	830	709	838	839	899	1192	927	770	1140	870	857	573	859	820	785	1091
ENSMUSG00000017713	11	15	33	20	14	19	21	20	14	16	7	5	17	16	3	13	17	14	4
ENSMUSG00000017715	41	27	22	24	20	52	29	17	47	28	17	35	43	9	19	32	28	25	34
ENSMUSG00000017716	24	44	15	15	10	33	15	27	28	24	2	11	15	10	13	11	12	18	10
ENSMUSG00000017718	12	9	10	11	17	16	19	15	17	17	9	21	26	8	11	18	24	14	17
ENSMUSG00000017721	49	46	52	37	22	62	79	29	176	95	66	117	56	43	10	71	65	103	73
ENSMUSG00000017723	298	293	567	304	133	786	247	283	419	498	37	114	70	122	23	140	95	112	78
ENSMUSG00000017747	51	56	73	56	46	71	75	72	72	66	37	38	43	71	66	54	67	71	81
ENSMUSG00000017754	167	89	403	109	315	478	150	130	168	158	62	78	137	51	27	249	171	235	85
ENSMUSG00000017756	329	298	466	216	427	445	444	305	393	420	258	474	352	377	289	251	287	295	334
ENSMUSG00000017760	319	394	681	351	380	591	490	456	621	463	315	537	445	299	218	604	605	461	601
ENSMUSG00000017764	3	5	8	17	9	19	20	10	6	22	8	0	1	10	5	8	13	10	13
ENSMUSG00000017765	12	38	14	11	38	35	35	37	33	30	13	23	32	10	2	51	48	33	34
ENSMUSG00000017774	78	102	99	91	96	135	128	136	114	152	45	49	71	89	26	113	99	80	62
ENSMUSG00000017776	52	88	60	95	97	113	95	52	129	84	102	84	56	73	57	115	122	80	129
ENSMUSG00000017778	7369	9259	7719	6915	6345	7230	6147	5346	7002	7000	4882	5997	4520	5848	4745	2497	3120	4595	7284
ENSMUSG00000017781	197	199	280	193	190	350	269	187	217	254	157	194	134	180	127	223	196	149	164
ENSMUSG00000017801	190	134	208	144	199	197	149	144	178	157	155	175	85	200	129	161	147	126	196
ENSMUSG00000017802	29	19	23	14	49	51	43	37	61	42	38	48	69	21	10	68	95	52	50
ENSMUSG00000017830	32	45	29	23	35	38	56	26	30	38	25	67	39	33	27	55	70	28	26
ENSMUSG00000017831	131	139	97	172	163	192	162	128	244	177	95	132	133	156	139	236	310	178	178
ENSMUSG00000017837	70	59	114	51	66	104	60	51	76	77	46	97	113	58	37	108	71	94	68
ENSMUSG00000017843	256	232	323	260	279	378	283	245	376	308	173	230	243	259	166	311	340	272	259
ENSMUSG00000017858	102	101	94	73	105	168	125	126	123	131	83	152	94	100	62	138	130	108	78
ENSMUSG00000017868	337	393	292	353	271	347	398	185	591	620	302	542	375	295	222	429	477	495	484
ENSMUSG00000017929	80	176	114	84	102	122	102	105	155	175	81	71	55	65	40	65	45	121	45
ENSMUSG00000017950	1003	1217	1076	1009	1132	1156	1084	955	1059	1165	1255	1539	1033	932	898	1068	1256	1162	1015
ENSMUSG00000017969	7	10	3	11	7	8	2	8	5	6	6	0	6	0	6	7	8	3	5
ENSMUSG00000017978	33	26	64	42	38	61	35	43	52	25	27	39	55	49	28	55	49	32	49
ENSMUSG00000017999	60	114	71	89	70	162	139	105	136	98	74	138	82	86	65	113	176	119	124
ENSMUSG00000018001	36	23	42	24	17	29	46	25	21	14	24	20	11	26	15	25	17	18	24
ENSMUSG00000018008	33	42	31	27	29	38	36	34	36	24	22	24	25	37	17	28	39	25	28
ENSMUSG00000018042	3430	3011	4826	2751	3830	5374	3269	1969	3278	3462	1836	3284	2764	2672	1941	2531	2457	2918	2414
ENSMUSG00000018068	6	8	32	27	26	22	11	30	39	23	16	29	10	20	14	11	16	6	28
ENSMUSG00000018076	116	105	120	133	155	199	161	113	130	142	131	162	141	125	100	202	204	186	139
ENSMUSG00000018102	1058	1416	794	1727	937	948	995	1130	1674	1228	1093	1413	952	1491	1175	1159	1238	1192	1517
ENSMUSG00000018143	63	40	95	36	61	76	40	33	73	41	27	44	21	38	23	54	75	42	24
ENSMUSG00000018160	219	145	316	189	230	248	254	220	255	226	159	283	243	228	177	252	242	261	218
ENSMUSG00000018166	384	286	276	252	347	364	250	166	384	317	231	385	299	282	239	211	220	443	357
ENSMUSG00000018167	36	38	73	61	46	85	84	61	110	93	36	100	43	55	30	83	63	74	68
ENSMUSG00000018171	460	633	423	659	549	611	533	452	676	576	601	544	347	664	409	510	407	514	504
ENSMUSG00000018189	57	51	93	104	110	94	81	103	131	126	53	66	116	112	80	144	130	110	129
ENSMUSG00000018196	77	95	96	100	101	120	156	127	163	133	91	99	155	104	61	165	162	128	131
ENSMUSG00000018199	51	58	51	27	53	59	28	40	68	48	27	53	37	63	21	50	47	64	38
ENSMUSG00000018209	64	89	104	72	71	127	127	125	129	120	53	125	89	71	82	181	207	124	118
ENSMUSG00000018217	23	26	51	26	15	17	43	18	26	45	23	39	20	31	9	43	18	26	19
ENSMUSG00000018239	35	47	56	48	55	78	50	28	66	43	46	49	37	46	30	67	57	57	50
ENSMUSG00000018286	505	514	675	624	585	680	604	602	827	901	501	857	774	498	318	975	958	722	735
ENSMUSG00000018287	74	75	84	118	95	98	98	129	87	93	71	116	121	107	44	141	134	89	106
ENSMUSG00000018293	263	233	508	178	247	312	214	305	151	130	163	234	120	210	202	133	161	238	216
ENSMUSG00000018322	49	62	69	54	62	67	50	89	54	51	45	65	34	39	45	67	42	54	63
ENSMUSG00000018326	794	859	951	881	760	1033	893	788	979	846	566	1020	755	780	559	1029	1014	868	911
ENSMUSG00000018334	6	13	13	11	10	12	14	13	15	16	5	9	9	5	7	13	14	8	8
ENSMUSG00000018339	12	44	85	10	11	66	33	25	40	28	21	23	17	15	8	47	33	30	24
ENSMUSG00000018340	379	313	410	331	361	595	600	522	583	501	309	477	346	264	202	815	798	607	536
ENSMUSG00000018347	9	23	0	14	20	10	20	12	20	21	18	12	18	10	11	34	28	12	18
ENSMUSG00000018362	96	100	217	148	160	177	170	158	110	113	92	124	78	158	94	176	171	74	134
ENSMUSG00000018363	128	97	176	160	160	154	126	124	182	170	104	125	133	141	106	191	202	154	140
ENSMUSG00000018372	36	22	17	37	21	23	42	26	40	32	23	20	12	23	10	32	50	49	32
ENSMUSG00000018377	125	83	82	91	155	169	99	98	142	130	81	128	99	119	84	139	146	132	139
ENSMUSG00000018379	290	244	279	287	212	231	201	208	222	179	239	196	197	264	180	177	148	232	261
ENSMUSG00000018381	26	50	47	33	31	56	49	53	51	43	33	38	26	37	22	59	48	44	43
ENSMUSG00000018387	64	67	63	77	76	80	105	78	100	112	49	101	88	104	107	125	114	80	150
ENSMUSG00000018395	156	182	208	98	68	123	119	100	208	143	149	252	160	72	35	86	84	193	133
ENSMUSG00000018398	33	37	32	26	27	38	20	30	27	49	22	21	40	23	20	36	23	41	28
ENSMUSG00000018401	277	232	146	237	158	250	218	177	244	283	202	274	337	219	153	188	151	280	305
ENSMUSG00000018405	16	12	24	12	11	6	16	22	20	20	8	30	23	11	3	16	17	12	21
ENSMUSG00000018411	43	46	114	45	31	95	42	35	66	42	39	39	36	35	22	48	60	35	43
ENSMUSG00000018412	104	83	93	80	135	133	99	88	133	120	116	146	88	118	85	147	117	124	117
ENSMUSG00000018415	161	139	120	135	138	129	157	104	163	146	117	206	130	132	105	103	100	136	187
ENSMUSG00000018417	585	436	451	580	602	557	512	408	529	495	467	525	478	726	458	469	499	571	647
ENSMUSG00000018425	149	137	209	151	205	196	185	169	309	153	158	216	193	178	115	222	248	186	212
ENSMUSG00000018427	135	109	78	125	89	73	44	25	141	123	79	122	44	110	65	82	50	187	103
ENSMUSG00000018428	427	332	500	469	567	582	462	365	452	394	410	399	402	535	333	558	458	361	449
ENSMUSG00000018433	73	60	130	64	77	105	138	64	117	101	92	147	122	106	68	122	112	101	105
ENSMUSG00000018442	754	552	820	804	761	941	679	553	1033	940	581	1017	685	863	479	818	584	791	866
ENSMUSG00000018446	641	669	992	616	765	1012	747	657	792	884	446	710	615	867	463	572	603	699	718
ENSMUSG00000018449	100	92	110	91	138	171	166	163	151	144	99	137	106	116	84	132	128	82	143
ENSMUSG00000018459	100	86	130	138	51	184	130	163	195	163	28	97	84	66	41	62	133	57	92
ENSMUSG00000018474	315	241	552	314	486	514	617	515	480	576	325	624	654	347	291	700	1048	501	689
ENSMUSG00000018476	34	41	113	52	52	41	41	41	66	52	45	57	60	65	29	78	54	79	57
ENSMUSG00000018481	73	80	147	105	144	116	152	117	117	137	67	113	89	143	102	150	136	114	97
ENSMUSG00000018501	1036	992	1307	1205	1156	1520	1480	1479	1545	1472	967	1658	1433	1103	858	1827	2300	1634	1960
ENSMUSG00000018509	158	180	189	144	205	246	255	249	202	272	115	205	190	186	132	258	229	171	196
ENSMUSG00000018537	16	18	35	15	17	49	3	24	18	18	10	31	18	10	8	31	20	20	15
ENSMUSG00000018541	62	46	100	60	80	122	82	87	105	105	59	95	127	70	47	146	137	90	111
ENSMUSG00000018547	87	98	74	93	72	87	69	56	74	77	63	84	85	63	64	45	56	76	87
ENSMUSG00000018548	46	48	94	56	54	113	64	78	89	90	44	102	98	35	45	64	80	76	80
ENSMUSG00000018559	134	151	286	140	149	259	236	142	271	233	166	342	187	161	115	227	201	183	228
ENSMUSG00000018565	58	90	98	71	52	80	76	97	100	108	39	72	95	45	54	96	152	86	67
ENSMUSG00000018567	685	862	1077	659	682	879	858	714	1165	1065	623	1197	918	714	456	841	793	706	835
ENSMUSG00000018572	122	121	167	103	142	154	95	119	182	122	102	178	156	145	94	173	154	171	194
ENSMUSG00000018574	1275	1169	1828	1355	1577	2114	1638	1162	1779	2391	1100	1970	1754	1416	900	1588	1311	1323	1679
ENSMUSG00000018583	287	345	385	310	365	396	440	353	354	337	243	299	310	330	216	329	342	259	372
ENSMUSG00000018585	666	807	1233	835	681	1326	961	866	1164	1147	481	866	505	741	374	1035	1064	903	766
ENSMUSG00000018593	547	800	912	524	461	975	598	617	905	652	307	536	398	394	203	516	412	986	447
ENSMUSG00000018599	84	78	78	65	54	97	73	84	55	79	67	103	88	87	70	78	73	38	90
ENSMUSG00000018604	200	94	337	188	336	361	237	141	202	208	93	233	340	168	262	202	491	167	429
ENSMUSG00000018651	42	45	51	45	62	90	54	60	52	64	46	65	66	41	38	68	87	69	33
ENSMUSG00000018654	24	37	11	8	14	35	26	34	18	28	25	9	16	12	5	16	13	18	12
ENSMUSG00000018659	598	390	985	628	808	972	990	591	730	900	532	900	780	709	496	1037	871	849	820
ENSMUSG00000018661	32	40	85	32	50	18	57	44	65	40	53	53	49	45	28	64	45	42	40
ENSMUSG00000018666	439	355	380	479	409	446	504	455	480	541	343	394	531	459	314	426	470	430	495
ENSMUSG00000018669	123	97	143	130	103	226	124	109	242	168	94	207	165	145	74	204	148	155	166
ENSMUSG00000018672	37	27	74	54	73	91	85	63	72	98	18	53	25	42	27	74	50	74	38
ENSMUSG00000018677	1511	1540	2850	1945	2042	2920	2475	2339	2551	2605	1211	2503	1893	2108	1126	3232	2786	2800	2272
ENSMUSG00000018678	15	24	13	23	13	8	12	25	11	8	14	22	5	26	24	13	4	7	15
ENSMUSG00000018697	92	74	122	85	133	147	129	123	113	159	54	67	78	83	50	122	124	106	85
ENSMUSG00000018707	203	233	357	192	217	358	379	327	452	391	224	317	314	171	93	388	588	385	339
ENSMUSG00000018727	42	24	35	35	68	57	57	41	37	45	42	78	97	51	54	100	112	37	46
ENSMUSG00000018733	41	27	39	54	39	29	36	30	42	38	30	31	40	50	43	58	57	40	55
ENSMUSG00000018736	155	116	190	141	155	258	174	157	165	185	160	158	134	147	130	118	169	137	176
ENSMUSG00000018750	117	105	222	106	122	133	108	132	148	135	102	141	111	132	83	141	129	120	133
ENSMUSG00000018761	322	305	426	267	207	420	548	424	553	409	269	528	368	242	98	507	610	484	504
ENSMUSG00000018765	111	108	93	104	131	95	164	101	98	157	152	172	97	89	70	121	92	155	144
ENSMUSG00000018770	5343	6120	6932	7341	5461	7322	8266	6477	7234	9016	4225	6590	6152	7049	4716	4977	4126	4443	6111
ENSMUSG00000018774	56	127	73	56	19	68	95	79	61	78	37	59	34	33	18	28	14	29	72
ENSMUSG00000018796	3405	2147	4526	3799	4888	5309	6047	5572	5245	5180	4265	5131	7425	4902	3102	6877	7856	4434	7002
ENSMUSG00000018800	19	13	21	20	12	18	21	14	37	15	13	15	14	12	13	18	44	31	19
ENSMUSG00000018809	12	16	7	16	7	12	15	20	21	14	6	18	16	25	9	22	35	6	18
ENSMUSG00000018819	10	16	3	10	10	30	23	26	28	17	6	17	10	6	5	16	18	9	19
ENSMUSG00000018820	35	26	36	33	34	59	24	63	62	48	28	50	35	29	21	50	44	37	44
ENSMUSG00000018821	111	155	248	99	134	157	145	135	194	187	89	169	177	106	73	215	173	150	141
ENSMUSG00000018830	10	5	1	4	5	12	17	11	8	13	4	13	2	6	12	7	7	4	8
ENSMUSG00000018841	35	47	48	48	76	73	69	35	64	48	40	50	31	52	44	75	60	45	45
ENSMUSG00000018845	12	22	32	11	5	9	12	23	26	22	8	22	20	7	15	18	17	18	18
ENSMUSG00000018846	426	235	742	320	563	700	608	514	441	443	304	433	445	426	255	415	561	454	472
ENSMUSG00000018848	81	129	151	89	110	158	137	105	179	158	97	123	112	151	79	121	115	115	113
ENSMUSG00000018849	137	194	257	194	194	210	228	270	190	296	200	248	328	161	142	239	288	208	275
ENSMUSG00000018861	107	75	85	59	68	138	119	80	116	109	77	106	63	89	53	147	139	95	127
ENSMUSG00000018899	354	473	310	206	287	344	273	148	384	326	281	389	359	145	160	148	162	241	302
ENSMUSG00000018900	90	76	105	108	122	73	129	91	73	81	58	102	130	80	64	47	62	49	127
ENSMUSG00000018906	30	15	42	27	13	29	13	15	25	28	13	33	17	27	14	19	8	21	28
ENSMUSG00000018909	40	75	45	55	60	97	65	50	79	68	35	65	37	49	38	104	55	61	65
ENSMUSG00000018920	60	115	91	63	50	95	75	61	60	49	32	97	26	52	25	78	45	62	66
ENSMUSG00000018921	21	32	64	52	31	43	69	43	35	69	29	48	29	34	29	68	86	43	76
ENSMUSG00000018923	28	53	45	35	37	62	42	41	39	42	26	43	33	37	21	38	34	45	45
ENSMUSG00000018927	65	120	72	63	42	73	90	98	142	97	48	72	41	49	30	84	35	47	92
ENSMUSG00000018931	16	21	22	22	23	44	13	35	58	51	15	31	20	20	12	36	31	20	40
ENSMUSG00000018932	261	258	407	298	388	559	534	362	341	402	288	391	326	337	210	243	334	304	402
ENSMUSG00000018965	179	311	277	195	161	280	224	261	248	260	134	204	137	151	91	221	237	263	162
ENSMUSG00000018974	29	59	15	49	61	72	49	52	52	44	46	94	82	41	42	93	79	49	85
ENSMUSG00000018983	9	12	7	9	9	8	9	8	15	12	12	15	13	10	14	17	13	14	17
ENSMUSG00000018995	49	39	78	39	52	38	60	10	45	57	22	55	61	81	54	47	71	51	28
ENSMUSG00000018999	61	58	65	71	94	132	107	108	100	116	64	67	75	60	34	86	117	84	73
ENSMUSG00000019039	131	101	166	117	134	170	126	115	137	163	104	123	141	101	89	173	181	116	115
ENSMUSG00000019054	166	170	270	203	179	244	214	175	308	296	143	310	252	165	132	275	215	275	296
ENSMUSG00000019055	181	130	254	173	201	282	255	188	231	194	132	342	183	198	113	254	243	199	240
ENSMUSG00000019066	42	48	143	40	35	84	56	65	79	48	14	46	19	36	4	47	39	21	36
ENSMUSG00000019080	44	23	59	27	39	25	37	48	56	35	47	38	41	37	47	69	62	24	87
ENSMUSG00000019082	564	581	471	626	799	650	727	603	283	481	586	510	503	625	602	348	359	492	606
ENSMUSG00000019087	300	238	337	255	276	374	472	291	557	573	240	390	350	255	140	411	421	562	449
ENSMUSG00000019088	11	22	49	15	16	11	22	23	29	15	11	18	6	26	9	17	15	13	27
ENSMUSG00000019122	93	150	149	96	76	166	143	120	176	108	105	93	71	83	88	220	224	168	101
ENSMUSG00000019139	30	45	30	18	10	29	30	29	40	28	9	31	9	13	13	27	43	31	25
ENSMUSG00000019143	70	61	64	84	84	98	99	61	115	96	91	72	92	73	85	77	76	93	99
ENSMUSG00000019158	235	217	421	170	195	390	277	173	362	347	203	362	203	166	110	230	221	287	259
ENSMUSG00000019173	294	344	396	361	420	528	520	472	489	432	290	416	312	393	234	731	608	376	403
ENSMUSG00000019179	867	1005	1159	882	731	1257	942	712	1298	1073	721	1288	753	774	425	973	884	914	1018
ENSMUSG00000019188	308	287	410	382	341	488	427	432	537	512	353	466	529	386	345	619	569	423	521
ENSMUSG00000019189	70	89	32	55	55	107	80	75	74	68	45	80	73	58	43	94	60	54	68
ENSMUSG00000019194	10	26	31	18	15	24	27	23	19	21	4	11	21	13	6	25	31	19	16
ENSMUSG00000019210	654	681	909	724	908	1298	858	793	938	916	497	719	604	808	443	841	874	838	648
ENSMUSG00000019232	256	323	105	463	245	119	432	690	467	450	274	513	210	460	329	309	369	816	410
ENSMUSG00000019254	93	113	197	91	122	183	115	101	128	143	63	137	110	104	58	182	91	146	98
ENSMUSG00000019256	106	87	128	132	122	183	173	177	192	126	74	159	113	154	142	136	219	94	217
ENSMUSG00000019261	14	21	41	19	15	26	19	23	15	20	18	7	21	12	9	13	23	12	10
ENSMUSG00000019295	56	56	64	68	67	74	62	53	104	64	38	60	36	67	65	46	54	53	73
ENSMUSG00000019297	86	83	153	74	100	52	100	99	56	102	57	100	76	80	84	97	117	57	68
ENSMUSG00000019302	164	108	279	116	186	289	199	141	185	196	108	276	154	131	108	220	176	199	205
ENSMUSG00000019312	529	478	627	393	510	708	430	293	507	439	541	940	590	495	281	620	505	716	579
ENSMUSG00000019338	24	24	33	13	26	23	29	29	15	21	11	15	46	22	19	38	38	16	36
ENSMUSG00000019368	645	452	701	714	686	913	1004	876	1238	946	724	1156	1015	782	530	1240	1412	833	1120
ENSMUSG00000019370	204	313	371	237	213	412	324	259	381	294	180	298	215	179	93	221	189	243	254
ENSMUSG00000019373	115	157	122	175	167	211	169	221	200	190	119	191	141	219	146	123	203	149	162
ENSMUSG00000019428	357	347	552	473	440	579	584	485	610	519	302	574	431	445	246	829	908	648	563
ENSMUSG00000019432	137	191	258	139	185	258	216	187	211	184	157	212	225	129	75	298	228	231	211
ENSMUSG00000019433	9	14	29	11	8	16	23	23	21	15	10	22	14	15	6	14	25	12	6
ENSMUSG00000019437	156	111	288	148	181	334	177	165	191	222	146	188	123	141	113	266	290	172	196
ENSMUSG00000019461	32	30	97	39	44	73	41	33	49	39	31	44	27	34	32	70	33	67	30
ENSMUSG00000019470	22	25	41	24	43	42	63	35	45	67	26	70	52	26	39	54	51	62	51
ENSMUSG00000019471	178	224	219	220	215	276	224	255	373	242	211	357	247	216	122	398	449	330	275
ENSMUSG00000019478	59	68	107	72	74	97	93	113	96	98	28	74	57	41	30	112	125	84	30
ENSMUSG00000019487	37	55	60	31	45	76	34	14	19	16	42	24	30	29	31	25	21	22	35
ENSMUSG00000019494	198	223	260	265	171	228	220	250	354	318	183	312	259	303	129	266	197	186	262
ENSMUSG00000019505	3502	4360	4716	4446	3634	4811	3912	4804	6546	5345	2853	4961	3934	4318	3041	4709	4855	5045	5070
ENSMUSG00000019518	32	32	43	39	55	52	57	49	56	34	38	57	38	23	27	37	42	39	49
ENSMUSG00000019528	21	17	39	19	31	56	41	16	40	50	15	19	9	40	14	37	36	27	52
ENSMUSG00000019539	20	71	38	37	22	52	28	50	42	25	22	34	26	14	13	42	37	32	32
ENSMUSG00000019558	6	24	9	6	0	27	5	14	12	9	5	6	4	8	2	4	10	16	0
ENSMUSG00000019564	3	17	0	16	22	32	8	3	12	14	8	14	2	4	3	15	16	8	22
ENSMUSG00000019577	33	17	31	16	15	12	4	5	4	7	12	7	0	10	8	2	1	12	10
ENSMUSG00000019578	116	130	210	126	110	170	140	133	182	193	95	203	154	129	71	198	172	152	162
ENSMUSG00000019579	194	246	216	237	205	243	209	205	324	255	160	285	194	225	145	261	213	270	213
ENSMUSG00000019590	20	28	26	13	25	33	36	24	22	44	20	27	17	20	25	37	31	34	16
ENSMUSG00000019647	38	71	113	75	50	69	80	70	79	72	45	59	68	73	72	59	67	61	67
ENSMUSG00000019659	123	146	135	111	125	200	160	123	151	138	139	192	148	133	59	149	140	137	190
ENSMUSG00000019689	587	581	546	552	510	712	753	512	663	1123	518	866	696	478	400	501	385	520	587
ENSMUSG00000019699	8	20	13	11	14	6	13	17	14	19	6	12	8	15	4	12	13	8	4
ENSMUSG00000019715	117	89	149	144	125	152	118	138	155	183	101	147	113	123	96	144	122	125	142
ENSMUSG00000019718	149	132	178	181	164	184	175	121	137	107	94	153	106	152	111	111	105	68	109
ENSMUSG00000019726	112	77	113	114	109	154	160	145	148	115	95	93	106	105	96	207	228	129	114
ENSMUSG00000019731	50	49	78	77	68	99	71	70	86	91	85	113	86	81	44	112	105	83	115
ENSMUSG00000019738	219	228	294	227	274	362	342	260	323	392	202	386	281	297	135	356	518	283	305
ENSMUSG00000019761	71	45	32	57	66	64	69	39	69	88	47	69	31	64	49	19	15	36	47
ENSMUSG00000019762	503	413	511	508	590	675	689	593	690	660	418	691	532	474	331	825	763	861	622
ENSMUSG00000019763	100	82	108	110	127	128	154	118	178	118	67	136	110	103	48	158	241	133	102
ENSMUSG00000019768	109	71	38	100	42	58	54	57	118	100	30	67	30	72	38	70	42	72	85
ENSMUSG00000019774	25	34	25	25	33	34	14	41	32	28	28	31	20	37	35	20	41	22	42
ENSMUSG00000019777	45	64	58	33	54	45	64	43	59	23	54	68	51	66	20	60	61	50	66
ENSMUSG00000019779	19	27	10	22	26	54	25	37	23	36	13	27	11	38	9	23	32	10	22
ENSMUSG00000019782	300	332	348	339	333	428	329	283	380	307	218	261	213	308	232	246	421	278	383
ENSMUSG00000019790	54	45	50	40	34	47	51	43	76	53	17	45	26	38	25	44	52	42	50
ENSMUSG00000019791	169	152	165	204	137	233	171	165	232	174	123	183	125	203	128	209	206	154	177
ENSMUSG00000019792	14	14	29	17	31	21	14	16	29	17	19	6	36	19	8	33	29	20	24
ENSMUSG00000019794	100	101	62	100	115	104	103	94	106	121	66	105	75	91	79	92	85	103	108
ENSMUSG00000019795	140	142	123	148	171	200	203	180	271	280	123	252	155	192	105	226	241	184	156
ENSMUSG00000019796	10	6	0	5	7	17	6	3	14	4	3	1	2	9	1	3	4	12	4
ENSMUSG00000019802	531	472	640	561	463	620	600	553	705	582	452	730	575	546	391	676	782	752	692
ENSMUSG00000019804	761	848	879	881	984	1159	773	631	677	989	548	590	410	1015	676	272	278	666	785
ENSMUSG00000019806	98	117	124	91	88	89	118	81	130	137	50	87	77	87	37	104	97	96	107
ENSMUSG00000019808	5	18	0	7	7	25	17	21	19	6	14	5	19	13	5	16	7	17	11
ENSMUSG00000019809	135	122	326	147	176	208	229	163	261	237	137	230	193	170	102	233	295	171	169
ENSMUSG00000019810	57	39	81	40	39	55	45	37	40	48	27	45	46	43	13	48	41	23	38
ENSMUSG00000019813	21	12	74	23	25	32	45	20	27	23	12	34	11	30	33	45	46	23	20
ENSMUSG00000019814	43	63	53	53	61	64	88	58	64	35	27	37	53	64	32	69	85	29	58
ENSMUSG00000019817	11	36	13	8	18	11	9	24	22	4	3	5	5	5	2	4	8	32	6
ENSMUSG00000019818	1104	1021	969	1246	1117	1208	932	743	1324	1034	850	1173	750	1392	955	880	748	829	1047
ENSMUSG00000019820	159	127	184	168	193	301	227	168	237	210	137	207	151	170	144	308	323	264	225
ENSMUSG00000019822	138	93	183	116	144	205	163	147	176	122	92	171	183	77	65	161	151	98	115
ENSMUSG00000019823	3	10	6	7	6	33	5	14	10	6	6	6	12	10	1	14	5	3	4
ENSMUSG00000019826	26	42	56	40	38	42	35	33	41	28	32	36	22	24	24	29	26	26	63
ENSMUSG00000019832	130	206	196	161	118	139	174	150	168	204	148	179	197	169	156	139	113	154	152
ENSMUSG00000019837	88	83	106	104	107	147	121	133	159	173	62	89	77	88	55	139	143	125	98
ENSMUSG00000019838	243	107	169	223	182	195	200	202	278	234	285	347	173	351	260	180	197	215	294
ENSMUSG00000019841	36	19	13	31	66	67	52	56	48	26	32	31	30	22	40	85	84	91	46
ENSMUSG00000019842	7	9	51	2	9	17	7	3	11	10	4	18	9	4	4	5	7	19	3
ENSMUSG00000019843	44	69	69	79	85	87	73	106	98	59	83	92	42	88	38	66	49	60	86
ENSMUSG00000019846	16	10	17	26	16	32	16	22	36	33	18	38	21	22	6	33	28	37	27
ENSMUSG00000019849	79	65	92	86	90	74	77	81	99	97	63	104	103	84	60	84	89	93	122
ENSMUSG00000019850	10	16	0	11	11	0	6	5	7	9	3	5	0	9	1	3	2	10	5
ENSMUSG00000019851	358	319	343	527	478	532	472	487	548	469	237	308	260	484	274	518	425	363	391
ENSMUSG00000019854	62	69	75	68	104	111	110	64	71	98	41	54	45	108	90	67	75	68	93
ENSMUSG00000019857	39	44	63	41	56	73	39	31	60	36	38	45	79	42	28	41	90	44	64
ENSMUSG00000019861	94	69	69	79	103	114	108	81	102	101	76	120	110	93	64	110	93	85	101
ENSMUSG00000019863	28	36	74	22	20	44	47	33	40	42	18	42	62	57	9	28	32	20	31
ENSMUSG00000019864	45	44	68	63	63	91	86	89	99	86	49	94	109	60	34	105	138	82	80
ENSMUSG00000019866	90	102	107	62	92	117	119	66	91	116	61	88	138	56	54	119	127	63	87
ENSMUSG00000019868	44	97	77	60	48	71	59	72	51	84	29	37	34	62	43	52	39	33	89
ENSMUSG00000019872	199	193	263	217	186	253	237	147	251	221	82	194	116	219	141	236	151	153	161
ENSMUSG00000019873	730	557	946	797	789	1036	748	736	1043	981	497	808	712	875	520	1131	1085	907	946
ENSMUSG00000019874	14	31	18	43	21	10	20	15	14	11	18	3	2	16	25	19	4	2	25
ENSMUSG00000019877	374	323	395	451	359	400	391	286	497	362	284	423	253	518	325	464	478	309	416
ENSMUSG00000019878	139	114	138	174	205	179	206	136	196	126	126	189	194	177	126	240	229	191	185
ENSMUSG00000019880	99	88	127	133	103	68	99	82	133	135	52	87	83	77	67	85	100	128	89
ENSMUSG00000019883	198	192	178	257	304	278	217	194	285	182	137	232	197	215	150	222	257	211	223
ENSMUSG00000019889	195	181	174	265	268	302	249	205	341	351	226	391	257	329	219	313	298	345	300
ENSMUSG00000019891	20	29	76	33	40	31	25	42	36	24	22	35	25	36	22	27	30	24	44
ENSMUSG00000019897	95	126	141	156	117	114	151	175	162	104	92	154	138	129	96	204	227	150	124
ENSMUSG00000019899	14	17	8	7	6	14	9	9	13	6	2	5	0	4	2	4	3	2	6
ENSMUSG00000019906	32	32	104	75	84	64	79	112	64	64	58	87	83	54	55	118	214	78	89
ENSMUSG00000019907	198	244	128	292	288	327	336	254	403	332	179	257	265	263	191	440	457	308	338
ENSMUSG00000019916	35	42	93	28	37	48	33	19	43	44	36	24	36	26	17	23	26	82	26
ENSMUSG00000019917	93	83	105	87	80	84	87	127	138	87	55	72	78	85	47	88	74	92	109
ENSMUSG00000019920	69	57	92	77	72	110	59	47	72	67	63	99	35	104	75	55	47	57	88
ENSMUSG00000019923	257	245	200	265	250	259	241	199	290	298	189	271	188	212	179	130	173	243	298
ENSMUSG00000019927	60	61	43	55	54	40	54	58	35	50	38	44	38	33	42	37	48	37	42
ENSMUSG00000019929	1673	2847	2116	1764	1492	2436	1654	1764	2459	1676	1162	1727	1395	1521	929	1770	1229	2236	1849
ENSMUSG00000019935	134	78	74	115	158	89	125	59	179	124	122	173	110	166	51	236	179	199	183
ENSMUSG00000019942	43	62	112	16	20	48	31	40	25	55	12	10	21	16	12	6	4	23	26
ENSMUSG00000019943	406	340	465	367	374	532	456	384	515	419	400	473	407	431	280	538	521	449	524
ENSMUSG00000019944	213	205	299	208	406	378	392	462	295	234	155	283	182	297	177	294	436	396	276
ENSMUSG00000019947	291	179	191	260	225	344	667	513	361	594	833	495	504	489	170	799	848	565	308
ENSMUSG00000019948	34	44	35	73	86	92	46	54	80	64	69	69	61	68	60	74	76	80	78
ENSMUSG00000019951	207	187	321	249	275	350	307	261	346	366	218	252	310	252	199	272	354	154	344
ENSMUSG00000019952	90	47	64	92	118	103	104	60	68	106	47	59	67	84	54	72	87	69	77
ENSMUSG00000019960	269	288	512	262	258	400	223	243	413	328	123	246	174	185	190	122	179	217	467
ENSMUSG00000019961	199	219	152	164	213	186	172	166	232	177	136	152	181	198	130	179	157	169	273
ENSMUSG00000019966	3	7	2	10	9	17	16	4	25	2	5	3	4	9	10	11	12	18	4
ENSMUSG00000019969	59	73	93	51	91	88	96	103	116	121	68	81	53	65	44	127	151	78	95
ENSMUSG00000019970	62	69	160	46	46	46	66	68	76	43	54	81	40	54	30	107	69	49	58
ENSMUSG00000019971	29	28	39	39	33	56	42	27	64	20	38	36	39	27	10	75	50	57	55
ENSMUSG00000019975	10	36	17	16	8	23	16	17	40	14	9	27	3	22	4	25	38	26	14
ENSMUSG00000019977	159	179	148	209	251	228	213	189	235	209	179	265	205	218	141	263	256	173	239
ENSMUSG00000019978	109	175	92	98	86	152	103	96	123	108	78	80	95	74	57	76	83	84	75
ENSMUSG00000019979	15	29	7	19	8	16	12	14	17	21	6	20	3	12	8	5	3	10	9
ENSMUSG00000019984	22	27	32	30	35	14	38	31	34	28	23	42	49	36	8	39	36	30	41
ENSMUSG00000019986	7	6	0	5	18	13	2	2	24	6	5	14	2	9	6	10	25	14	10
ENSMUSG00000019987	4491	4512	5270	4426	5744	6003	4523	4149	6077	4627	4283	6642	3553	5364	3945	6472	6528	6575	4932
ENSMUSG00000019988	25	15	14	19	30	65	39	23	38	26	35	40	22	51	29	30	45	38	37
ENSMUSG00000019989	226	243	246	204	192	198	166	171	251	221	316	208	240	326	221	240	308	302	348
ENSMUSG00000019990	7	7	0	8	12	21	12	10	12	7	5	13	4	5	7	11	17	23	7
ENSMUSG00000019996	180	100	118	131	158	180	108	120	152	135	135	150	117	142	81	195	162	152	173
ENSMUSG00000019997	54	48	53	26	8	34	36	36	11	19	61	29	7	16	11	9	13	39	17
ENSMUSG00000019998	86	116	99	106	80	128	99	82	120	90	84	100	66	92	47	78	73	88	106
ENSMUSG00000020003	227	217	292	273	224	220	207	160	281	180	197	235	132	296	191	231	229	161	269
ENSMUSG00000020009	74	117	59	85	88	95	100	92	111	86	58	121	49	86	67	174	101	132	83
ENSMUSG00000020010	223	184	206	216	221	249	206	235	346	280	117	265	169	139	102	220	267	253	201
ENSMUSG00000020015	88	76	63	120	147	134	104	93	95	80	65	78	67	128	71	63	81	112	84
ENSMUSG00000020017	560	834	427	815	547	441	1250	1188	862	1051	669	950	797	869	643	1224	1227	1271	955
ENSMUSG00000020018	63	119	154	61	58	83	62	31	17	19	81	37	43	59	39	31	26	29	56
ENSMUSG00000020019	24	48	67	47	33	71	48	23	92	63	30	56	16	38	19	86	60	72	62
ENSMUSG00000020021	72	77	88	82	96	49	47	65	59	56	96	88	74	98	78	81	66	71	76
ENSMUSG00000020022	658	814	709	790	859	1016	890	822	991	949	467	1013	812	921	615	1182	1115	834	730
ENSMUSG00000020023	134	161	198	124	115	168	122	99	161	103	102	115	127	88	61	114	122	106	137
ENSMUSG00000020024	42	44	39	40	35	48	27	55	32	46	25	40	9	54	18	60	71	45	53
ENSMUSG00000020027	124	74	198	121	197	149	80	23	43	113	468	168	294	298	68	227	116	86	117
ENSMUSG00000020029	1117	1213	1135	1080	1295	1416	970	920	1599	1171	757	1133	709	986	709	1440	1343	1264	1271
ENSMUSG00000020032	39	44	17	30	31	76	26	27	34	39	12	38	20	39	17	43	32	25	33
ENSMUSG00000020034	59	76	49	64	35	64	36	19	61	54	36	39	65	93	90	43	35	52	68
ENSMUSG00000020037	20	19	12	37	26	15	40	26	41	19	14	28	51	45	34	35	25	15	48
ENSMUSG00000020038	26	7	22	23	13	45	25	23	50	19	24	29	14	54	9	28	22	49	51
ENSMUSG00000020044	135	210	267	145	90	333	224	240	198	205	92	175	126	139	87	220	219	241	150
ENSMUSG00000020048	3106	2550	2285	4206	2822	2776	2548	2203	4828	3801	2439	3708	2296	3455	2930	3532	3157	4087	3435
ENSMUSG00000020051	1762	2121	1650	2642	2211	1614	2943	2754	2950	2264	2129	2859	2040	3664	3069	1865	2264	1845	2659
ENSMUSG00000020053	2622	2855	3071	3568	3589	3062	3730	3122	3869	4011	3661	4249	4288	3577	2694	4906	5192	4293	4430
ENSMUSG00000020056	161	230	231	208	150	244	200	135	144	166	169	119	106	227	154	80	120	135	180
ENSMUSG00000020063	54	38	45	73	60	89	65	47	31	57	56	83	44	57	46	52	47	34	91
ENSMUSG00000020064	211	200	123	184	207	283	192	139	183	199	182	164	210	179	138	156	180	187	216
ENSMUSG00000020069	101	140	67	134	115	92	138	81	112	114	98	130	123	122	150	87	87	77	152
ENSMUSG00000020070	24	37	35	19	40	52	29	35	45	36	17	20	21	40	37	46	49	40	22
ENSMUSG00000020072	336	352	423	452	427	477	570	564	725	614	362	560	507	477	331	659	766	429	686
ENSMUSG00000020074	254	228	332	356	253	362	271	276	418	240	249	274	176	307	156	296	420	384	328
ENSMUSG00000020075	160	176	163	160	201	341	220	272	272	234	171	251	254	184	139	291	424	260	210
ENSMUSG00000020076	247	207	206	272	218	292	242	235	266	207	185	187	183	237	198	200	225	289	223
ENSMUSG00000020077	111	162	58	106	79	104	116	102	67	60	65	52	67	141	79	52	34	49	83
ENSMUSG00000020078	172	191	191	140	196	221	203	102	151	130	102	168	134	116	101	96	126	104	159
ENSMUSG00000020079	27	54	42	54	65	79	69	125	73	69	33	62	57	56	28	69	78	78	30
ENSMUSG00000020083	18	15	44	7	11	17	13	10	19	12	19	14	5	5	4	15	11	5	0
ENSMUSG00000020085	70	68	90	82	87	120	152	130	108	139	60	128	123	64	54	155	164	161	110
ENSMUSG00000020087	101	150	240	148	166	245	202	160	279	266	111	265	189	168	95	209	173	148	236
ENSMUSG00000020088	218	218	216	220	204	228	244	252	309	253	193	211	273	195	87	306	285	243	242
ENSMUSG00000020089	668	988	742	1016	660	727	889	639	1122	1089	712	1088	772	902	608	823	700	850	946
ENSMUSG00000020091	1074	997	1113	1214	1329	1445	1411	1091	1127	1478	987	1598	1549	1271	1048	1197	1170	893	1324
ENSMUSG00000020092	37	22	25	31	38	28	43	23	41	29	30	35	70	34	25	48	23	25	50
ENSMUSG00000020097	179	180	124	202	186	161	225	199	312	225	168	203	164	209	122	248	270	209	280
ENSMUSG00000020098	1413	1532	1841	1977	2046	1909	2024	1978	2208	2375	1163	2117	1347	1849	1292	2094	1851	1764	1706
ENSMUSG00000020099	59	95	147	47	87	154	95	72	32	63	29	71	28	24	19	34	40	67	17
ENSMUSG00000020100	30	33	47	25	20	34	25	36	51	26	33	24	27	21	9	45	62	46	46
ENSMUSG00000020101	36	40	29	30	16	79	36	38	44	39	27	34	19	20	16	36	31	33	22
ENSMUSG00000020102	359	376	526	322	362	436	386	387	412	321	132	212	169	248	190	225	269	179	266
ENSMUSG00000020105	44	74	48	48	66	88	85	51	90	64	44	78	90	58	45	101	134	71	74
ENSMUSG00000020107	136	159	289	156	166	215	174	190	206	229	137	182	154	157	139	181	137	180	174
ENSMUSG00000020108	85	87	65	45	25	68	24	45	116	42	45	117	59	58	21	18	16	50	62
ENSMUSG00000020109	133	136	207	112	146	254	167	155	146	123	100	192	188	160	102	238	194	142	141
ENSMUSG00000020111	68	77	101	78	50	126	65	56	103	70	68	147	83	61	28	102	79	78	83
ENSMUSG00000020114	94	141	130	168	150	180	176	125	186	153	129	187	173	175	111	176	169	142	164
ENSMUSG00000020115	80	70	102	89	123	48	72	59	90	77	58	81	31	72	69	55	92	61	99
ENSMUSG00000020116	100	125	161	186	119	131	122	122	137	143	66	99	110	176	106	105	117	103	154
ENSMUSG00000020120	30	49	5	18	26	28	50	29	36	12	17	35	12	14	5	24	13	35	16
ENSMUSG00000020121	9	22	9	9	7	33	11	18	11	9	6	4	8	11	11	10	23	8	14
ENSMUSG00000020122	169	364	200	278	444	253	178	156	202	236	583	860	1438	663	536	585	749	707	863
ENSMUSG00000020123	38	15	15	42	51	26	8	11	35	23	114	70	106	52	61	74	83	23	66
ENSMUSG00000020124	138	99	195	111	159	149	159	116	208	109	114	142	134	126	120	174	223	151	166
ENSMUSG00000020128	67	77	40	73	81	83	66	75	65	41	58	64	65	87	39	73	51	55	67
ENSMUSG00000020130	179	190	173	196	274	287	202	211	271	301	122	294	216	245	194	221	234	181	257
ENSMUSG00000020131	45	75	185	46	134	153	324	226	101	93	50	116	185	68	52	186	400	69	77
ENSMUSG00000020132	180	198	202	251	226	312	236	244	270	237	156	251	187	258	125	260	297	262	271
ENSMUSG00000020134	146	155	129	190	171	170	210	161	169	165	170	252	127	239	129	192	180	249	166
ENSMUSG00000020137	51	56	34	69	87	76	90	75	124	84	71	83	84	56	42	105	138	80	73
ENSMUSG00000020140	17	17	36	40	38	55	62	54	58	37	31	32	38	29	35	34	109	27	66
ENSMUSG00000020142	23	19	32	24	12	36	12	21	42	14	14	21	10	16	9	13	9	37	21
ENSMUSG00000020143	24	39	47	22	21	31	38	10	30	34	18	26	8	30	5	27	9	33	11
ENSMUSG00000020149	648	633	696	663	594	577	534	389	783	539	462	555	419	598	405	349	355	406	555
ENSMUSG00000020150	1178	904	1648	1326	1480	1804	1759	1505	1625	1743	860	1556	1246	1291	867	2087	2050	1371	1274
ENSMUSG00000020152	308	296	417	258	248	320	240	178	329	187	250	309	205	278	196	231	333	314	278
ENSMUSG00000020153	243	256	435	324	326	403	412	394	465	582	220	362	451	333	232	528	524	364	348
ENSMUSG00000020154	327	360	419	469	421	535	510	515	747	647	299	538	401	447	329	604	646	502	561
ENSMUSG00000020156	64	44	54	46	58	58	31	27	66	46	37	71	24	28	42	56	68	65	32
ENSMUSG00000020160	15	24	18	20	23	26	25	12	22	34	13	61	14	18	7	35	28	29	24
ENSMUSG00000020163	1211	1396	1952	1437	1557	1964	1769	1581	2129	2295	920	2140	1831	1527	947	1847	1500	1646	1249
ENSMUSG00000020166	109	98	61	89	97	105	98	61	156	105	84	124	106	151	70	102	60	98	153
ENSMUSG00000020167	27	46	97	46	92	92	70	59	71	72	40	71	73	68	35	59	77	52	92
ENSMUSG00000020170	25	45	100	46	37	53	48	32	63	45	30	53	58	41	37	73	81	32	41
ENSMUSG00000020171	213	161	202	170	245	283	249	202	206	296	188	293	248	186	161	315	336	210	238
ENSMUSG00000020173	27	45	32	37	31	86	51	58	40	32	35	61	44	30	20	78	76	35	27
ENSMUSG00000020176	18	27	0	17	13	35	21	18	15	9	12	14	11	11	0	13	5	12	14
ENSMUSG00000020180	168	125	162	157	160	171	237	139	243	229	172	244	272	144	93	386	365	290	286
ENSMUSG00000020182	380	274	206	469	287	335	311	273	513	566	262	494	381	451	239	432	237	449	530
ENSMUSG00000020183	10	15	7	14	15	6	8	12	17	12	8	16	12	11	10	19	31	17	28
ENSMUSG00000020184	160	130	178	158	121	124	138	133	189	162	139	182	155	107	76	143	128	151	161
ENSMUSG00000020186	139	171	163	129	128	172	162	119	230	204	209	223	207	136	109	133	194	202	174
ENSMUSG00000020189	155	136	159	187	121	153	106	168	296	175	141	203	89	196	114	121	177	157	190
ENSMUSG00000020190	393	371	439	368	427	500	347	402	574	410	227	348	182	327	175	255	362	391	250
ENSMUSG00000020196	70	65	51	55	85	121	126	77	104	82	55	81	73	52	47	105	204	68	84
ENSMUSG00000020198	206	227	355	260	292	429	350	337	508	433	214	408	318	267	156	474	585	421	374
ENSMUSG00000020205	565	203	193	235	347	338	1239	454	317	621	1906	395	549	384	270	865	1253	591	507
ENSMUSG00000020211	22	19	41	28	27	40	70	59	49	29	28	35	22	20	16	84	69	37	36
ENSMUSG00000020219	421	352	653	321	426	664	375	324	438	580	295	529	543	376	197	387	376	556	423
ENSMUSG00000020220	209	184	207	166	164	181	234	146	169	170	115	181	224	141	116	156	185	117	204
ENSMUSG00000020224	116	140	220	126	125	184	150	196	160	141	99	109	91	113	140	165	246	157	151
ENSMUSG00000020225	429	515	462	453	428	675	549	347	612	523	388	629	376	421	254	357	316	399	424
ENSMUSG00000020228	36	18	44	30	43	69	51	33	58	22	31	57	45	28	28	63	91	31	52
ENSMUSG00000020231	10	13	34	18	4	9	17	9	4	8	5	11	1	14	1	5	6	8	1
ENSMUSG00000020232	132	129	262	145	149	267	232	270	257	201	138	189	213	137	76	322	393	276	221
ENSMUSG00000020235	53	62	102	56	37	98	75	65	89	91	56	75	86	78	33	113	90	37	98
ENSMUSG00000020238	93	112	173	107	132	155	154	166	189	156	142	127	174	92	61	217	236	148	148
ENSMUSG00000020241	14	50	33	16	12	49	20	21	10	24	15	18	2	8	2	22	10	36	16
ENSMUSG00000020246	39	36	38	52	63	70	59	51	50	75	56	99	58	49	33	59	75	57	77
ENSMUSG00000020248	262	199	201	245	307	385	326	231	301	341	221	269	310	271	168	291	342	235	320
ENSMUSG00000020250	283	275	407	389	312	370	281	362	463	378	245	324	235	436	253	429	384	318	327
ENSMUSG00000020253	83	75	141	62	90	142	92	42	119	112	68	76	54	97	31	52	36	112	74
ENSMUSG00000020257	92	61	76	82	127	135	93	100	101	105	105	83	116	104	99	144	104	59	123
ENSMUSG00000020258	519	622	448	616	573	648	741	702	556	617	438	636	679	400	374	689	803	643	664
ENSMUSG00000020260	59	49	48	68	57	69	60	46	70	57	46	113	56	88	38	84	50	55	58
ENSMUSG00000020261	196	208	321	122	253	254	284	182	190	246	174	342	296	212	142	193	100	148	197
ENSMUSG00000020262	11	28	17	17	22	57	52	33	37	36	15	42	43	19	20	43	57	27	35
ENSMUSG00000020263	90	69	117	64	86	112	66	68	119	82	76	85	105	78	40	77	92	85	103
ENSMUSG00000020265	973	825	916	723	765	1075	904	701	982	1172	871	1259	945	678	462	1088	1039	1172	1040
ENSMUSG00000020267	1699	2231	2099	1958	1848	2118	2072	1880	2173	2426	1327	2080	2287	1664	1295	1930	1852	1567	2122
ENSMUSG00000020268	13	14	13	12	23	10	24	23	27	7	8	17	14	9	5	18	22	13	13
ENSMUSG00000020271	78	112	106	105	85	111	84	77	152	102	70	151	115	117	60	85	118	111	126
ENSMUSG00000020272	7	45	5	12	13	40	18	36	32	16	9	42	8	27	4	10	8	13	6
ENSMUSG00000020273	7	8	5	16	9	20	7	14	11	12	9	9	7	16	11	23	6	22	12
ENSMUSG00000020275	13	26	9	16	13	7	24	29	33	14	22	12	7	15	9	22	26	33	31
ENSMUSG00000020277	66	64	105	82	100	114	114	127	136	111	68	92	49	63	38	198	168	177	95
ENSMUSG00000020280	25	37	50	43	24	38	52	45	55	34	23	33	37	31	31	47	54	33	56
ENSMUSG00000020282	21	57	72	30	34	73	22	45	48	31	14	13	16	29	12	49	35	19	19
ENSMUSG00000020283	178	206	152	180	181	141	133	98	122	103	134	156	114	199	139	106	105	96	205
ENSMUSG00000020284	34	17	68	21	24	47	25	20	19	34	14	18	39	23	15	35	24	25	9
ENSMUSG00000020287	70	40	80	32	46	91	75	75	51	50	47	46	59	43	45	60	80	55	92
ENSMUSG00000020288	93	95	70	139	95	88	79	67	125	156	86	111	96	123	81	87	88	112	130
ENSMUSG00000020289	27	53	65	28	33	65	29	49	29	45	16	40	34	26	24	44	77	44	52
ENSMUSG00000020290	108	121	128	140	119	109	84	103	141	92	88	122	103	124	88	142	147	116	133
ENSMUSG00000020300	189	140	142	228	221	163	131	103	147	196	138	141	113	219	147	223	233	189	225
ENSMUSG00000020305	31	31	41	61	40	42	25	44	53	57	32	66	32	37	30	68	55	41	38
ENSMUSG00000020307	307	312	401	335	339	472	326	291	509	477	200	416	281	236	197	341	339	419	402
ENSMUSG00000020308	80	89	79	81	80	108	114	97	138	98	64	133	74	89	54	91	106	92	92
ENSMUSG00000020309	49	56	55	49	62	74	37	21	29	34	51	60	27	59	49	28	32	38	47
ENSMUSG00000020311	93	113	119	130	101	139	109	104	125	108	72	99	82	98	85	134	128	93	101
ENSMUSG00000020315	403	401	628	468	417	745	566	465	833	590	328	540	424	452	277	702	773	695	525
ENSMUSG00000020321	1861	2051	1871	2933	2028	2119	2582	2365	3903	3079	1636	2658	2084	2576	1922	2497	2488	2121	2706
ENSMUSG00000020326	192	164	213	269	182	226	194	187	297	181	105	161	71	230	100	205	168	154	169
ENSMUSG00000020328	213	202	359	248	280	379	261	209	312	161	129	200	147	298	145	151	181	167	229
ENSMUSG00000020329	52	51	49	41	63	95	61	64	78	74	45	71	81	72	40	94	84	62	69
ENSMUSG00000020334	2	5	0	7	5	12	11	4	18	4	9	7	11	4	7	6	17	9	12
ENSMUSG00000020340	1	1	12	4	6	28	10	13	11	6	4	5	13	5	0	16	10	5	4
ENSMUSG00000020346	299	270	325	291	315	423	361	309	279	361	217	331	342	228	190	346	318	349	386
ENSMUSG00000020349	423	432	531	469	418	582	473	470	655	539	374	644	500	486	296	586	526	473	519
ENSMUSG00000020357	81	73	105	76	84	133	73	73	109	86	57	58	70	72	55	103	105	79	80
ENSMUSG00000020358	482	478	554	523	721	705	686	506	639	526	439	591	537	588	346	637	660	500	648
ENSMUSG00000020359	60	79	74	63	65	129	85	60	66	94	86	105	68	52	45	85	72	76	68
ENSMUSG00000020361	414	512	491	471	396	614	524	476	610	578	336	540	483	389	307	542	636	451	638
ENSMUSG00000020362	212	226	367	250	267	350	268	191	238	284	161	229	276	240	192	249	277	244	258
ENSMUSG00000020364	19	15	12	20	12	8	15	11	17	6	7	32	5	18	8	15	14	7	15
ENSMUSG00000020366	206	198	305	177	177	195	231	169	230	204	139	213	209	236	122	182	178	158	268
ENSMUSG00000020368	983	691	1171	1125	1088	1359	1167	942	1535	1369	849	1396	1022	1160	772	1534	1484	1406	1355
ENSMUSG00000020372	905	1296	1284	985	951	1354	1036	922	1643	1181	1002	1487	1384	983	647	1447	1241	1189	1352
ENSMUSG00000020375	70	62	137	118	116	89	96	105	137	148	69	157	114	101	81	134	141	92	99
ENSMUSG00000020376	230	366	307	218	178	250	180	144	187	109	260	179	92	238	206	131	113	125	239
ENSMUSG00000020380	90	125	81	120	148	118	129	105	154	118	66	149	105	83	65	173	229	127	129
ENSMUSG00000020381	51	87	57	64	62	71	47	17	76	109	45	111	80	69	71	95	59	86	71
ENSMUSG00000020385	120	64	140	110	133	150	153	116	157	111	109	129	121	114	60	139	166	126	151
ENSMUSG00000020386	870	805	1030	1154	1137	1096	1014	1023	1467	978	785	1298	834	1425	701	1563	1257	918	1188
ENSMUSG00000020387	40	33	24	19	41	62	39	57	23	39	52	45	31	35	14	76	94	40	30
ENSMUSG00000020388	4	6	6	6	4	12	12	13	8	13	10	16	6	11	3	8	5	15	11
ENSMUSG00000020390	484	451	511	575	609	527	506	557	613	545	413	507	402	583	366	509	656	595	582
ENSMUSG00000020392	42	41	37	43	42	34	51	45	90	48	45	66	39	45	14	65	85	42	30
ENSMUSG00000020393	30	43	34	31	30	25	35	19	35	34	39	57	22	36	49	41	33	23	23
ENSMUSG00000020397	50	56	62	67	54	34	70	53	46	31	38	62	36	44	47	50	49	55	54
ENSMUSG00000020400	50	120	96	47	32	133	63	37	142	95	46	81	52	26	20	51	54	60	68
ENSMUSG00000020402	1039	876	1014	1067	1351	1117	1421	1230	1126	1176	568	915	893	1070	800	1107	1228	1241	1035
ENSMUSG00000020407	19	10	8	12	20	32	23	4	17	23	17	16	7	20	8	15	4	9	14
ENSMUSG00000020409	218	265	162	208	218	312	316	280	376	305	172	310	258	185	145	322	365	265	213
ENSMUSG00000020412	41	55	66	41	49	65	54	43	66	83	29	46	57	69	22	73	86	48	43
ENSMUSG00000020413	35	31	21	37	38	37	27	17	20	34	35	31	24	23	41	35	45	41	39
ENSMUSG00000020415	372	329	420	281	293	455	547	493	362	440	341	491	556	251	183	378	497	301	354
ENSMUSG00000020422	92	105	104	92	99	128	79	54	106	70	75	43	60	72	62	76	77	77	116
ENSMUSG00000020423	54	127	63	59	44	84	41	56	57	50	40	23	26	41	13	29	18	81	17
ENSMUSG00000020424	2	14	8	11	12	22	13	11	16	9	2	0	10	10	16	7	5	2	12
ENSMUSG00000020427	115	90	127	62	42	53	38	51	43	46	55	35	17	58	34	26	10	89	48
ENSMUSG00000020429	385	424	198	293	183	255	155	173	278	227	114	169	168	247	238	170	202	547	180
ENSMUSG00000020430	70	88	83	72	71	78	98	62	121	124	46	123	85	64	58	107	149	54	72
ENSMUSG00000020432	288	227	395	302	345	433	330	292	509	387	229	452	220	275	138	572	484	459	417
ENSMUSG00000020435	3	10	6	6	1	11	11	2	12	9	15	17	14	4	8	23	11	10	15
ENSMUSG00000020439	26	25	14	13	15	26	20	25	29	16	18	15	2	18	16	21	15	26	18
ENSMUSG00000020440	200	232	268	182	213	278	440	354	532	406	290	446	353	177	102	645	859	593	481
ENSMUSG00000020444	194	261	428	204	191	319	213	169	340	287	167	292	225	167	73	232	233	235	181
ENSMUSG00000020448	51	74	123	89	85	97	103	92	105	103	113	128	112	58	54	156	188	113	110
ENSMUSG00000020451	17	35	61	32	22	37	20	25	29	46	25	41	19	24	6	35	40	28	23
ENSMUSG00000020453	12	4	3	5	9	22	19	20	14	11	4	12	5	18	12	13	18	10	1
ENSMUSG00000020454	48	48	108	60	69	75	77	64	109	74	37	70	54	59	32	94	72	78	59
ENSMUSG00000020455	149	133	213	159	224	268	179	188	176	204	85	182	191	160	95	151	165	175	201
ENSMUSG00000020456	397	398	676	472	589	720	598	543	576	650	327	440	472	528	356	605	766	549	486
ENSMUSG00000020457	87	80	123	105	110	132	121	112	112	108	64	82	82	89	50	185	206	89	129
ENSMUSG00000020458	469	727	539	747	391	623	515	558	968	489	264	426	302	513	295	435	270	310	466
ENSMUSG00000020459	48	48	107	79	64	87	85	77	109	68	49	61	110	77	55	135	149	93	85
ENSMUSG00000020462	45	82	37	75	68	91	64	85	112	65	41	62	27	44	37	68	78	69	71
ENSMUSG00000020463	254	227	337	325	281	376	340	255	343	282	268	356	260	404	247	372	330	275	334
ENSMUSG00000020464	47	51	90	35	26	23	42	24	21	15	38	41	18	50	41	37	45	38	29
ENSMUSG00000020467	35	46	42	27	25	36	37	12	38	17	16	22	26	16	20	26	13	14	15
ENSMUSG00000020471	19	12	64	26	21	38	15	26	55	44	11	46	19	25	5	29	36	33	42
ENSMUSG00000020472	59	67	94	42	89	76	98	29	49	62	46	62	108	47	48	67	83	30	71
ENSMUSG00000020474	12	16	78	18	12	16	8	8	13	27	16	19	3	22	9	29	12	5	19
ENSMUSG00000020476	75	125	143	96	129	157	158	106	142	151	63	124	153	80	61	107	150	89	102
ENSMUSG00000020482	50	54	35	48	49	51	53	52	63	63	84	67	75	55	38	63	49	64	107
ENSMUSG00000020483	1135	930	1663	1342	1447	1592	1461	1210	1626	1776	987	1879	1204	1877	924	1753	1614	1629	1361
ENSMUSG00000020484	437	617	865	587	598	721	474	363	561	499	761	542	549	771	472	429	393	422	665
ENSMUSG00000020485	174	163	224	155	160	256	243	226	215	260	182	303	238	144	119	253	304	231	180
ENSMUSG00000020486	49	86	39	62	83	116	96	74	86	87	59	110	62	52	42	131	96	132	74
ENSMUSG00000020495	27	30	13	30	23	40	35	19	13	16	26	47	10	35	24	15	15	32	35
ENSMUSG00000020496	361	418	575	324	359	537	507	490	709	510	329	592	573	291	225	607	782	524	512
ENSMUSG00000020515	117	128	65	142	98	98	116	119	132	138	79	79	116	122	99	100	103	133	148
ENSMUSG00000020519	125	179	173	144	87	172	154	131	176	200	105	139	202	97	55	160	210	134	139
ENSMUSG00000020520	14	18	17	16	22	18	26	26	39	33	11	18	15	11	4	27	21	34	19
ENSMUSG00000020521	67	67	84	58	53	37	25	45	43	35	64	51	38	82	52	48	65	32	48
ENSMUSG00000020522	72	63	102	85	76	107	117	89	127	97	82	102	77	65	51	109	107	99	126
ENSMUSG00000020523	330	309	574	352	463	486	465	369	399	435	291	442	312	417	287	341	349	440	457
ENSMUSG00000020525	15	23	50	20	16	33	14	20	13	17	14	21	21	24	24	19	12	34	17
ENSMUSG00000020526	14	31	2	31	26	20	23	17	24	11	12	22	16	20	26	28	26	22	21
ENSMUSG00000020527	7	5	9	15	17	22	28	30	24	13	16	8	27	22	15	14	27	6	6
ENSMUSG00000020528	57	45	16	27	40	22	30	22	47	44	41	31	27	58	38	23	15	28	30
ENSMUSG00000020530	1066	933	1063	1242	1152	1358	1165	887	1609	1253	787	1293	1202	1051	753	1444	1716	1431	1321
ENSMUSG00000020532	352	282	471	196	271	461	185	140	371	362	192	264	235	198	95	347	213	277	262
ENSMUSG00000020534	762	513	737	799	858	657	907	733	563	751	597	742	789	795	700	786	738	517	872
ENSMUSG00000020536	27	45	24	23	26	15	31	17	19	24	26	28	22	14	20	15	18	19	25
ENSMUSG00000020537	45	44	98	47	57	66	42	49	78	46	44	75	59	48	27	59	88	62	88
ENSMUSG00000020538	349	497	570	328	399	542	437	446	282	344	259	296	239	429	395	257	249	222	298
ENSMUSG00000020541	57	49	83	59	52	86	62	28	73	50	65	61	51	49	42	56	64	47	52
ENSMUSG00000020544	43	32	18	66	41	30	58	34	52	35	43	21	42	42	44	51	48	33	53
ENSMUSG00000020546	10	12	17	17	16	18	12	6	12	7	7	22	10	13	9	12	15	11	14
ENSMUSG00000020547	43	61	15	50	77	71	63	56	81	67	45	67	44	40	25	100	99	55	70
ENSMUSG00000020549	46	40	37	47	34	40	32	45	73	64	28	67	58	33	41	72	78	33	56
ENSMUSG00000020553	422	369	624	548	546	648	621	565	694	691	244	421	612	413	306	784	702	374	546
ENSMUSG00000020561	216	194	275	255	195	298	266	184	267	231	201	238	276	300	160	383	361	152	342
ENSMUSG00000020564	52	54	23	39	62	66	34	42	74	56	77	49	61	52	51	64	69	61	80
ENSMUSG00000020570	280	336	357	357	311	405	294	257	388	408	195	340	231	339	220	396	303	231	315
ENSMUSG00000020571	1192	1049	1341	1616	1249	1262	1284	1066	1375	1427	1114	1701	1041	1623	1131	1409	1194	1814	1367
ENSMUSG00000020572	150	229	364	146	222	245	316	283	207	145	137	192	166	190	104	201	210	136	166
ENSMUSG00000020576	34	25	60	35	36	43	40	30	69	51	17	47	44	34	16	60	50	53	74
ENSMUSG00000020577	4	15	0	12	13	13	11	10	6	4	8	8	0	3	4	3	6	6	9
ENSMUSG00000020580	178	202	256	264	204	319	270	219	326	187	205	192	204	232	100	288	299	245	211
ENSMUSG00000020585	1116	1251	1182	1349	1030	1260	1735	1336	1812	1770	842	1269	1476	1057	688	1199	1174	1127	1300
ENSMUSG00000020589	25	30	6	14	13	23	18	14	24	23	3	27	8	10	6	16	13	15	17
ENSMUSG00000020590	104	62	52	89	116	96	74	52	91	62	77	80	65	137	84	57	68	74	92
ENSMUSG00000020592	411	385	446	543	362	499	404	380	573	625	286	611	363	525	301	476	317	595	487
ENSMUSG00000020593	621	256	714	293	491	704	557	583	349	418	1098	678	306	372	337	281	325	312	273
ENSMUSG00000020594	182	199	152	203	214	231	187	162	261	185	199	301	145	244	133	213	232	236	211
ENSMUSG00000020601	11	11	19	14	14	40	12	26	18	30	21	24	16	23	13	26	27	44	34
ENSMUSG00000020604	147	194	72	119	99	163	109	57	164	68	54	74	58	73	38	84	65	85	96
ENSMUSG00000020605	76	63	121	66	76	129	70	67	76	45	50	51	40	89	56	105	55	63	56
ENSMUSG00000020608	226	197	251	222	227	295	290	228	268	243	175	256	238	206	147	369	365	282	291
ENSMUSG00000020609	1900	1323	2353	1676	2082	4589	2917	2635	4358	2742	1665	3061	2204	2240	1073	6184	5952	4929	3536
ENSMUSG00000020610	82	80	79	89	100	94	89	114	148	100	64	78	65	89	62	79	94	79	89
ENSMUSG00000020611	239	227	385	228	250	390	239	188	303	294	210	280	190	265	186	317	288	232	246
ENSMUSG00000020612	688	600	781	617	585	826	741	458	636	850	542	866	868	587	427	601	493	523	714
ENSMUSG00000020614	146	155	144	151	136	203	100	123	155	216	90	138	173	143	83	201	157	186	196
ENSMUSG00000020620	119	132	171	222	126	162	90	94	178	189	116	131	97	191	129	140	129	221	172
ENSMUSG00000020621	117	115	153	113	126	112	118	85	105	101	76	144	73	154	91	111	110	76	125
ENSMUSG00000020623	8	7	13	7	5	12	19	27	22	8	5	5	13	3	10	10	31	9	3
ENSMUSG00000020628	68	50	131	94	93	110	90	100	101	120	64	112	107	68	38	140	143	55	70
ENSMUSG00000020629	266	242	622	385	456	560	458	431	434	392	283	435	355	411	326	557	517	409	433
ENSMUSG00000020630	9	26	21	21	20	9	10	19	7	2	9	6	14	21	20	6	8	9	8
ENSMUSG00000020634	33	67	46	64	60	80	58	75	103	72	26	75	26	62	40	96	106	114	83
ENSMUSG00000020638	31	55	21	49	34	59	44	50	40	44	15	37	16	38	18	53	58	37	43
ENSMUSG00000020640	190	182	188	199	244	237	249	225	289	249	191	240	173	218	184	310	296	245	239
ENSMUSG00000020641	119	212	93	138	174	179	328	179	245	154	95	217	215	108	93	247	286	135	149
ENSMUSG00000020642	42	79	47	64	44	54	56	32	63	65	44	56	25	73	23	83	43	76	50
ENSMUSG00000020644	2797	3449	2835	3356	2862	3855	2611	1673	2980	4664	3073	3975	3694	4559	2166	4156	2368	3241	4856
ENSMUSG00000020647	75	119	89	90	120	101	97	147	101	93	67	81	104	127	94	85	103	59	67
ENSMUSG00000020648	9	7	25	1	6	5	9	4	21	12	4	15	15	5	2	8	15	9	17
ENSMUSG00000020649	38	24	27	17	45	29	26	23	30	31	21	21	12	26	10	13	19	16	16
ENSMUSG00000020650	31	41	32	40	37	61	75	27	50	39	28	41	40	46	33	36	57	31	31
ENSMUSG00000020652	10	7	6	14	12	16	12	10	7	8	7	2	6	5	0	19	22	12	11
ENSMUSG00000020653	20	17	15	28	20	32	23	15	41	29	9	33	33	23	11	16	14	19	29
ENSMUSG00000020659	61	55	80	71	70	81	65	81	95	68	58	77	93	79	53	93	102	114	110
ENSMUSG00000020661	75	93	103	93	139	174	138	117	169	103	119	135	93	111	66	199	190	165	138
ENSMUSG00000020664	300	292	281	381	338	275	284	248	290	244	223	286	232	304	234	233	274	261	253
ENSMUSG00000020669	23	20	40	51	34	52	29	23	42	27	25	29	24	42	32	53	38	30	39
ENSMUSG00000020671	885	818	942	883	1058	1179	1001	883	920	896	745	1089	824	969	637	1060	1009	884	877
ENSMUSG00000020672	12	25	26	38	44	16	30	19	24	23	15	20	32	32	27	27	42	19	25
ENSMUSG00000020674	33	33	20	46	33	56	27	36	29	45	13	34	24	32	18	36	13	22	34
ENSMUSG00000020677	70	95	115	90	123	151	156	111	146	147	91	118	153	98	98	143	191	97	152
ENSMUSG00000020679	27	25	104	26	55	41	42	14	23	41	25	42	33	28	26	65	54	31	46
ENSMUSG00000020680	142	113	100	130	163	124	128	104	182	162	127	187	130	192	101	153	178	118	245
ENSMUSG00000020687	54	49	49	80	61	105	63	65	111	44	54	58	52	65	63	79	78	57	64
ENSMUSG00000020689	11	17	0	6	9	22	21	6	19	26	4	6	8	9	10	16	14	18	21
ENSMUSG00000020691	21	20	49	37	36	45	39	25	50	37	31	22	40	33	16	42	63	26	38
ENSMUSG00000020692	18	14	17	9	12	21	6	8	17	12	4	21	5	15	4	10	10	10	16
ENSMUSG00000020694	114	79	126	126	140	209	175	95	136	164	87	140	161	105	91	163	166	130	151
ENSMUSG00000020696	80	78	90	98	81	80	82	36	104	80	54	69	40	73	100	52	62	50	51
ENSMUSG00000020697	30	73	124	54	83	88	66	57	77	62	54	61	56	69	41	89	92	83	71
ENSMUSG00000020700	68	57	139	60	73	97	81	71	110	68	44	123	72	94	67	114	82	62	104
ENSMUSG00000020701	9	12	5	4	16	1	7	15	18	15	3	7	1	7	3	11	9	9	12
ENSMUSG00000020705	111	89	130	104	110	173	119	90	120	89	91	127	134	70	57	126	156	91	146
ENSMUSG00000020706	155	146	295	105	193	236	210	163	187	161	148	202	177	129	73	272	342	228	186
ENSMUSG00000020707	59	48	96	49	81	82	85	60	104	92	53	65	69	77	24	147	126	76	90
ENSMUSG00000020708	234	269	456	283	310	344	408	243	396	399	250	396	352	262	168	408	513	387	370
ENSMUSG00000020709	56	67	114	55	62	106	215	145	107	87	49	125	129	60	48	194	298	123	119
ENSMUSG00000020715	93	94	149	159	165	117	118	91	88	108	125	116	96	181	134	169	104	124	143
ENSMUSG00000020716	46	36	55	45	54	80	70	52	59	64	54	84	40	67	37	99	103	85	79
ENSMUSG00000020717	54	65	99	109	95	106	125	143	97	103	61	88	60	126	44	160	70	136	92
ENSMUSG00000020718	16	29	8	28	39	25	32	29	50	36	17	23	53	41	22	50	43	20	35
ENSMUSG00000020719	531	644	767	739	822	834	1040	832	816	768	596	809	648	820	511	1116	897	610	843
ENSMUSG00000020720	265	303	216	303	270	325	294	235	330	259	221	255	261	312	179	360	305	311	343
ENSMUSG00000020721	117	105	163	149	159	162	165	113	179	174	105	149	166	136	105	140	156	145	155
ENSMUSG00000020733	185	218	364	299	256	298	496	496	365	359	226	369	365	389	299	421	472	205	296
ENSMUSG00000020736	58	83	67	61	67	109	79	61	108	91	63	94	48	47	28	60	47	75	84
ENSMUSG00000020737	40	111	71	42	51	62	59	45	79	64	41	53	43	65	23	76	45	67	48
ENSMUSG00000020738	188	306	170	242	238	201	286	188	264	162	198	207	181	289	174	242	237	165	227
ENSMUSG00000020739	57	66	44	47	50	68	82	78	92	87	62	99	73	62	24	43	63	52	78
ENSMUSG00000020740	26	24	33	14	18	39	20	27	31	48	45	36	38	43	16	51	49	42	23
ENSMUSG00000020741	863	961	1114	987	945	1077	1352	1032	1209	1348	995	1587	1344	919	543	1696	1274	1226	1455
ENSMUSG00000020743	261	226	449	281	271	341	270	269	298	393	213	232	280	344	213	234	185	304	291
ENSMUSG00000020744	60	32	20	60	40	74	49	50	67	79	51	60	36	45	42	54	44	35	84
ENSMUSG00000020745	413	417	416	469	427	522	594	433	656	580	401	552	453	510	345	478	498	460	557
ENSMUSG00000020747	52	29	33	54	32	72	59	43	74	37	36	66	49	41	30	61	58	60	56
ENSMUSG00000020752	18	26	7	24	25	36	39	23	41	44	26	30	34	36	27	43	38	32	28
ENSMUSG00000020755	21	30	29	30	22	40	35	44	53	63	18	47	26	49	34	62	46	45	65
ENSMUSG00000020766	249	377	573	243	234	642	348	290	528	432	117	349	254	251	92	314	229	379	319
ENSMUSG00000020770	18	22	20	23	16	43	22	18	20	22	12	20	23	23	11	15	16	14	33
ENSMUSG00000020773	42	61	105	24	24	47	21	27	41	33	14	47	21	31	19	41	30	58	41
ENSMUSG00000020774	41	43	34	60	35	44	48	42	21	74	38	71	30	61	44	67	63	40	53
ENSMUSG00000020776	27	84	151	54	77	137	82	45	81	50	15	60	62	43	17	36	63	56	40
ENSMUSG00000020777	5172	4501	7025	7108	6927	7949	7236	6141	8368	6741	3331	6282	5372	6649	3787	7037	7053	6692	6388
ENSMUSG00000020778	25	26	27	23	36	41	42	12	29	17	8	15	28	16	14	24	33	22	10
ENSMUSG00000020780	133	138	131	169	170	131	187	135	216	172	96	136	164	134	102	182	226	193	157
ENSMUSG00000020781	13	14	7	12	15	10	8	7	17	15	9	8	6	10	4	14	13	19	18
ENSMUSG00000020782	90	63	127	105	113	126	68	119	107	135	75	114	100	134	91	109	105	112	113
ENSMUSG00000020783	72	73	57	78	79	131	101	77	71	91	59	63	77	78	44	94	107	64	115
ENSMUSG00000020790	97	107	142	99	114	174	109	103	95	88	62	114	67	78	55	116	120	105	103
ENSMUSG00000020792	72	73	142	59	90	128	83	94	92	99	59	83	80	73	43	158	144	77	77
ENSMUSG00000020794	294	179	280	219	294	365	238	181	244	221	236	251	221	305	208	199	165	161	274
ENSMUSG00000020801	43	28	34	21	35	38	23	11	22	14	29	17	12	19	28	18	18	21	31
ENSMUSG00000020802	48	80	31	55	63	59	48	44	82	60	39	84	44	56	45	75	61	71	65
ENSMUSG00000020803	346	431	309	384	306	383	385	332	428	346	221	271	266	383	232	267	271	304	324
ENSMUSG00000020806	8	13	27	19	19	25	12	22	40	23	8	9	10	11	11	18	18	21	19
ENSMUSG00000020810	113	195	270	86	123	278	113	105	105	108	70	142	139	59	38	248	171	149	93
ENSMUSG00000020814	5	8	20	14	12	30	10	8	18	29	5	6	11	12	4	18	11	34	8
ENSMUSG00000020817	310	263	278	361	386	447	354	276	535	384	218	393	339	344	212	506	509	567	402
ENSMUSG00000020818	87	73	139	74	87	122	62	41	61	86	60	105	111	83	33	101	75	60	83
ENSMUSG00000020821	701	833	928	703	644	930	900	752	959	1071	625	1103	956	738	504	704	722	804	878
ENSMUSG00000020823	40	66	12	46	34	56	43	54	57	54	39	39	46	39	39	33	36	56	48
ENSMUSG00000020827	48	63	98	53	67	72	92	92	95	73	51	97	63	59	87	161	177	101	78
ENSMUSG00000020828	18	17	0	8	10	15	15	16	30	11	15	23	11	15	5	20	14	19	7
ENSMUSG00000020829	174	145	226	147	141	192	170	114	219	259	109	180	164	176	87	280	202	183	212
ENSMUSG00000020830	14	20	21	27	11	9	27	13	33	41	15	12	20	24	9	23	22	11	16
ENSMUSG00000020832	33	33	34	40	33	69	46	31	49	22	26	46	34	44	29	64	90	47	69
ENSMUSG00000020834	17	27	30	11	23	8	28	22	8	28	12	22	14	9	7	32	31	22	37
ENSMUSG00000020840	282	188	417	159	270	369	376	224	343	283	253	404	346	191	124	386	446	339	347
ENSMUSG00000020841	121	125	65	109	113	161	112	87	92	124	100	157	102	101	65	126	100	159	111
ENSMUSG00000020843	69	61	66	68	67	130	111	76	93	122	66	116	85	68	27	96	120	76	86
ENSMUSG00000020844	14	13	1	4	10	25	11	9	18	13	8	4	9	13	7	15	7	14	5
ENSMUSG00000020847	5	6	14	14	7	32	16	15	12	11	5	3	6	4	2	16	12	12	1
ENSMUSG00000020849	771	808	723	977	876	1110	1120	1094	1077	1266	608	883	989	717	675	1034	1172	920	1056
ENSMUSG00000020850	295	303	407	299	341	379	380	356	400	391	395	441	421	285	214	375	392	389	369
ENSMUSG00000020859	329	265	272	250	272	448	251	252	447	325	214	445	275	251	175	338	371	461	329
ENSMUSG00000020863	411	355	381	523	554	555	466	480	711	598	473	648	391	509	374	715	789	743	792
ENSMUSG00000020864	190	209	329	150	187	348	238	146	391	233	171	225	187	160	109	255	202	296	223
ENSMUSG00000020865	260	227	406	445	324	430	509	414	602	433	203	452	262	354	215	363	392	329	370
ENSMUSG00000020868	33	24	58	22	35	52	42	53	54	52	14	49	74	30	32	47	40	33	41
ENSMUSG00000020869	166	99	197	170	124	138	140	137	305	188	102	188	98	170	79	167	125	145	150
ENSMUSG00000020870	48	31	92	28	25	35	29	15	91	45	27	69	31	17	16	37	53	50	37
ENSMUSG00000020873	448	411	465	459	319	475	339	205	627	505	262	467	369	461	286	357	388	489	515
ENSMUSG00000020876	25	29	84	42	24	44	60	58	53	43	36	55	52	37	26	46	53	34	40
ENSMUSG00000020877	59	63	129	59	80	143	93	121	137	144	102	111	192	62	55	109	110	113	132
ENSMUSG00000020883	85	52	111	66	76	110	93	62	63	93	83	75	113	57	80	63	79	93	94
ENSMUSG00000020884	4060	3339	4713	2774	3580	4483	5632	3512	4914	5340	4230	6494	5543	2797	1874	3563	3215	5656	5641
ENSMUSG00000020888	21	21	26	15	24	26	19	20	18	24	14	28	26	9	2	28	21	31	26
ENSMUSG00000020889	148	132	222	162	172	194	170	120	233	179	94	211	197	142	121	370	405	187	229
ENSMUSG00000020893	41	13	103	29	42	46	79	108	23	52	27	44	25	22	38	39	70	64	21
ENSMUSG00000020894	42	41	85	42	38	64	64	67	101	66	59	97	87	22	8	90	95	67	79
ENSMUSG00000020895	6	17	5	8	6	14	7	8	8	10	8	19	10	4	6	1	5	22	23
ENSMUSG00000020898	18	33	19	25	14	29	26	36	53	22	13	22	28	33	15	32	31	27	32
ENSMUSG00000020899	35	26	150	25	38	60	35	20	41	28	34	65	49	28	25	30	36	32	30
ENSMUSG00000020900	57	92	70	42	42	106	101	70	113	49	67	51	66	63	38	70	99	123	69
ENSMUSG00000020902	20	17	35	8	19	9	7	13	11	9	8	4	6	10	6	16	5	12	10
ENSMUSG00000020903	64	64	53	82	78	131	108	66	91	93	60	128	77	45	37	110	113	77	66
ENSMUSG00000020910	44	83	43	73	68	81	69	73	79	84	40	85	58	57	62	62	61	90	115
ENSMUSG00000020914	29	49	15	28	14	42	25	28	57	33	10	33	2	28	2	24	24	44	30
ENSMUSG00000020917	700	257	527	425	378	652	261	208	551	564	274	453	341	402	159	403	207	342	312
ENSMUSG00000020918	25	17	32	28	36	42	23	41	44	39	25	53	34	16	8	48	39	35	28
ENSMUSG00000020919	165	232	150	157	178	207	196	144	218	183	119	205	190	183	118	163	163	164	181
ENSMUSG00000020921	15	13	19	16	28	44	26	24	43	43	12	16	16	27	9	29	26	36	20
ENSMUSG00000020922	74	56	90	99	98	97	118	160	133	93	59	105	54	88	45	134	128	199	100
ENSMUSG00000020923	119	160	174	104	153	172	169	103	150	160	117	218	185	110	82	155	167	167	141
ENSMUSG00000020925	32	37	37	52	67	61	50	33	83	59	39	71	36	42	47	45	57	45	43
ENSMUSG00000020926	10	20	16	1	4	14	1	1	15	3	7	5	12	4	1	19	15	13	2
ENSMUSG00000020929	61	42	68	56	66	89	62	75	53	86	32	42	82	34	32	58	72	42	70
ENSMUSG00000020935	91	64	120	83	82	111	106	68	113	109	81	78	74	96	41	119	102	91	121
ENSMUSG00000020936	438	401	464	408	406	599	633	586	655	598	328	640	571	406	334	742	893	514	576
ENSMUSG00000020941	19	22	41	25	15	34	23	28	25	22	16	27	12	21	13	22	20	29	20
ENSMUSG00000020946	117	135	115	115	113	91	121	115	174	129	69	128	115	115	60	128	111	80	136
ENSMUSG00000020948	33	30	50	25	26	49	21	22	43	32	23	39	60	37	38	23	31	49	18
ENSMUSG00000020949	97	116	124	167	61	137	102	105	208	128	83	93	106	126	72	115	173	86	141
ENSMUSG00000020952	177	119	241	176	132	172	141	145	345	175	130	230	194	182	137	187	215	208	196
ENSMUSG00000020954	174	123	247	184	191	331	269	263	253	276	224	282	266	211	164	278	238	217	335
ENSMUSG00000020955	58	46	44	97	56	86	69	49	84	65	50	112	57	65	49	98	72	35	57
ENSMUSG00000020956	25	26	60	33	30	33	43	34	55	40	19	34	47	44	29	46	64	30	43
ENSMUSG00000020961	20	45	93	32	33	38	61	42	50	45	27	24	58	39	11	62	55	37	20
ENSMUSG00000020962	164	110	163	108	192	185	134	99	166	118	144	165	118	212	139	166	173	163	228
ENSMUSG00000020964	842	577	825	968	670	799	774	684	1181	1033	549	850	644	761	468	795	931	1017	763
ENSMUSG00000020973	22	14	20	14	19	18	29	18	27	27	13	22	27	13	7	15	13	13	8
ENSMUSG00000020978	178	236	306	255	277	284	263	207	272	240	157	236	319	200	180	411	400	296	194
ENSMUSG00000020982	181	177	207	212	158	277	234	226	306	278	157	230	189	178	138	326	457	264	247
ENSMUSG00000020986	439	403	401	386	454	574	359	346	418	543	288	449	304	426	294	301	244	333	407
ENSMUSG00000020988	110	76	187	80	94	83	55	67	50	47	87	98	75	74	106	73	84	60	79
ENSMUSG00000020993	67	97	63	99	77	80	50	59	66	61	95	76	45	90	100	53	47	42	40
ENSMUSG00000020994	110	131	90	159	153	102	130	144	177	169	134	146	135	149	144	197	224	161	211
ENSMUSG00000021000	922	692	1312	967	1125	1520	1481	1368	1585	1210	932	1250	1084	997	611	1713	2063	1336	1484
ENSMUSG00000021003	24	20	62	17	30	3	22	15	20	30	18	11	18	23	13	21	20	12	24
ENSMUSG00000021007	17	32	62	20	46	58	23	21	34	23	5	35	18	17	30	33	41	26	25
ENSMUSG00000021009	41	52	54	43	48	82	81	39	91	73	34	64	64	66	37	65	50	68	101
ENSMUSG00000021012	111	104	65	132	105	93	99	126	130	108	83	133	86	147	126	158	154	96	105
ENSMUSG00000021013	13	27	45	17	20	26	18	42	25	19	22	11	12	24	21	14	26	11	29
ENSMUSG00000021018	34	27	34	28	66	50	31	37	54	42	26	61	36	39	22	24	28	34	49
ENSMUSG00000021022	51	62	24	62	46	65	97	75	112	89	49	97	78	63	44	111	111	101	82
ENSMUSG00000021024	385	462	678	437	458	522	509	382	572	564	396	519	425	434	299	598	740	448	498
ENSMUSG00000021025	734	750	715	641	769	899	961	901	738	963	500	773	919	656	490	841	983	880	682
ENSMUSG00000021027	35	31	67	44	43	63	41	37	62	36	31	32	19	39	32	59	64	28	54
ENSMUSG00000021028	19	16	8	10	9	5	9	15	0	8	6	5	11	18	4	4	4	6	17
ENSMUSG00000021033	2112	1876	2399	2538	2311	2763	3231	2630	3685	3518	2044	3537	2468	2699	1700	3568	4093	3134	3305
ENSMUSG00000021036	58	73	133	75	74	97	86	71	72	105	37	59	48	79	37	62	71	63	55
ENSMUSG00000021037	451	419	596	425	500	567	581	426	694	585	485	737	594	385	290	624	634	837	700
ENSMUSG00000021038	29	24	55	45	42	77	50	28	44	43	32	63	41	48	36	77	66	29	41
ENSMUSG00000021039	162	219	318	184	221	341	367	262	338	322	240	367	390	196	141	380	437	277	303
ENSMUSG00000021040	221	297	203	328	258	231	274	214	407	218	180	280	183	283	173	200	175	149	227
ENSMUSG00000021044	37	45	77	54	34	80	61	53	57	69	39	66	38	76	31	86	63	39	68
ENSMUSG00000021048	498	383	496	530	607	457	605	530	642	636	392	682	526	645	474	526	497	462	568
ENSMUSG00000021051	272	226	404	269	334	408	373	377	363	362	309	412	333	370	215	383	442	387	310
ENSMUSG00000021054	257	331	202	314	284	338	293	240	285	350	186	249	243	320	208	205	200	239	248
ENSMUSG00000021065	15	24	7	21	12	27	16	6	12	18	22	11	9	18	4	12	9	24	24
ENSMUSG00000021067	46	51	79	71	49	35	24	44	48	44	53	41	31	58	39	31	24	32	22
ENSMUSG00000021068	9	21	9	12	24	9	16	14	15	12	10	28	19	18	13	20	24	17	30
ENSMUSG00000021069	2046	1426	1966	2086	2441	2148	2307	2009	2953	2462	1439	2366	1569	2030	1182	3269	3245	2899	2511
ENSMUSG00000021072	337	208	402	277	318	442	409	268	270	361	250	342	470	296	278	291	252	236	243
ENSMUSG00000021076	219	211	246	201	198	284	229	211	329	296	185	283	272	206	160	258	243	218	243
ENSMUSG00000021079	228	266	206	237	254	335	286	224	247	263	215	319	460	189	172	245	254	189	254
ENSMUSG00000021087	14	12	11	16	15	23	13	11	9	8	5	10	9	18	3	20	10	25	18
ENSMUSG00000021091	1158	1231	1002	1037	1081	1060	1417	1479	1552	1366	847	1342	1226	798	711	1702	2137	1511	1306
ENSMUSG00000021094	196	177	145	244	224	291	349	320	293	342	121	149	130	174	122	177	185	163	230
ENSMUSG00000021096	832	657	947	800	1111	1183	1050	889	1022	976	635	949	854	894	533	974	1030	862	880
ENSMUSG00000021097	608	597	1163	609	935	1308	1408	1182	1085	1181	732	1259	1182	795	562	1494	2169	1231	1274
ENSMUSG00000021102	932	947	1062	957	889	1233	1585	1418	1273	1228	554	1021	1011	820	541	1002	1070	715	839
ENSMUSG00000021103	33	84	51	44	59	47	97	65	70	98	51	67	35	68	24	88	76	78	50
ENSMUSG00000021108	25	14	25	17	16	39	9	21	24	31	8	26	9	15	16	23	14	21	18
ENSMUSG00000021109	91	123	145	123	179	201	179	126	112	109	101	89	76	116	78	168	165	71	143
ENSMUSG00000021111	376	338	472	472	441	452	459	458	486	542	333	472	325	549	322	446	517	468	504
ENSMUSG00000021112	95	116	131	89	97	130	153	109	166	149	96	131	111	89	79	124	210	146	156
ENSMUSG00000021113	16	17	29	34	18	15	25	21	27	30	24	40	15	21	10	36	22	20	40
ENSMUSG00000021114	313	363	443	337	309	578	471	336	385	390	273	453	371	323	249	474	399	336	379
ENSMUSG00000021115	26	36	43	25	27	47	42	21	21	16	21	36	21	29	17	28	33	27	40
ENSMUSG00000021116	126	204	202	156	153	164	134	142	168	117	170	172	77	139	101	116	123	109	128
ENSMUSG00000021120	15	19	32	24	16	39	25	21	34	39	22	39	22	31	13	19	19	17	25
ENSMUSG00000021124	165	221	277	226	125	205	213	180	334	240	184	210	132	214	107	205	243	210	232
ENSMUSG00000021127	1163	1279	1154	1249	1186	1528	938	870	1537	1260	942	1281	757	1339	839	998	1080	1577	1226
ENSMUSG00000021131	82	139	71	103	117	123	100	130	134	151	81	136	121	88	55	152	113	102	145
ENSMUSG00000021133	110	79	112	77	108	68	74	68	39	47	78	78	52	92	66	50	56	49	87
ENSMUSG00000021134	618	534	817	585	724	597	583	412	694	632	620	736	590	769	523	761	848	513	880
ENSMUSG00000021135	1032	733	1135	1659	1406	1079	1589	1155	1703	1381	1370	1756	1803	2343	1649	2061	1852	590	1692
ENSMUSG00000021136	268	161	329	197	278	299	273	253	304	306	245	351	308	198	116	379	298	293	311
ENSMUSG00000021140	70	57	44	60	92	97	74	63	102	75	69	88	70	90	50	81	78	79	59
ENSMUSG00000021143	54	63	81	56	68	103	75	42	66	92	47	78	76	75	32	65	61	49	55
ENSMUSG00000021144	102	105	84	122	126	120	99	105	72	96	87	70	113	97	82	89	88	93	91
ENSMUSG00000021147	51	27	97	43	51	68	34	30	64	33	25	46	74	52	24	51	55	39	40
ENSMUSG00000021149	129	129	210	182	209	240	292	216	193	173	230	270	260	222	148	322	343	149	253
ENSMUSG00000021156	300	272	432	302	374	631	452	416	447	465	320	418	361	340	278	451	469	407	473
ENSMUSG00000021171	104	80	91	85	119	128	88	72	73	73	60	72	72	92	48	45	69	51	45
ENSMUSG00000021177	9	20	34	11	8	10	14	15	15	16	5	14	12	11	9	15	10	6	22
ENSMUSG00000021178	513	547	632	551	676	925	1056	792	1160	966	555	944	770	650	425	1282	1529	1175	1126
ENSMUSG00000021179	53	50	89	75	86	139	73	74	121	90	57	96	69	73	49	125	137	76	92
ENSMUSG00000021182	3	10	21	12	10	27	11	8	11	19	6	9	3	8	4	27	27	21	25
ENSMUSG00000021185	230	209	402	174	192	260	216	261	289	219	116	190	148	198	79	202	203	191	188
ENSMUSG00000021186	24	47	43	7	37	42	26	24	17	19	10	26	13	28	6	33	18	31	19
ENSMUSG00000021187	16	29	38	14	18	24	9	12	21	4	8	20	10	10	6	22	14	28	15
ENSMUSG00000021188	118	106	106	107	115	189	140	128	179	93	107	159	98	116	124	211	199	176	142
ENSMUSG00000021189	34	56	88	56	96	124	102	80	90	100	42	75	67	70	52	83	97	107	68
ENSMUSG00000021190	112	250	114	121	63	128	91	102	117	105	84	105	60	162	75	50	25	57	149
ENSMUSG00000021192	81	81	50	27	33	49	37	17	44	26	92	59	45	57	42	33	34	56	48
ENSMUSG00000021193	103	107	101	102	96	144	125	102	194	119	63	167	101	109	90	140	147	119	130
ENSMUSG00000021196	9	16	21	14	16	40	12	20	29	12	3	15	4	11	8	34	11	15	4
ENSMUSG00000021200	2	11	17	0	6	5	6	4	17	4	1	18	1	7	5	12	6	8	7
ENSMUSG00000021203	9	11	11	13	18	13	8	10	14	34	9	14	9	7	8	16	6	28	11
ENSMUSG00000021208	138	313	174	194	91	224	99	140	286	188	17	55	19	73	32	36	24	127	53
ENSMUSG00000021209	20	8	6	27	15	12	33	31	26	14	8	15	12	12	18	39	36	35	22
ENSMUSG00000021210	4361	3525	4811	4758	4645	4535	4015	3163	5758	4026	4676	6491	4440	6371	4436	4618	4534	3845	6289
ENSMUSG00000021211	343	245	312	278	343	334	289	242	296	286	256	363	233	308	245	162	223	218	278
ENSMUSG00000021213	609	525	782	680	628	668	556	546	715	708	465	776	417	804	497	398	322	514	665
ENSMUSG00000021215	199	189	140	201	117	131	109	98	95	67	156	106	84	173	117	103	134	168	173
[truncated: 8,840 more rows]
