# Supplementary material for: Tetrahydroxanthohumol, a xanthohumol derivative, attenuates high-fat diet-induced hepatic steatosis by antagonizing PPARγ
Source: eLife. 2021 Jun 15;10:e66398. doi: 10.7554/eLife.66398 (PMC8205491; doi:10.7554/eLife.66398)
Supplement: Figure 9—source data 1. — This zip archive contains the following: (1) A Comma Separated Values file named ‘colData_hftxn.csv’ contains experiment metadata. (2) A Comma Separated Values file named ‘countMatrix_hftxn.csv’ contains raw counts in HFD and HFD+TXN groups. (3) A tab-delimited text file named ‘dfimportance_hftxn_lgcpm.txt’. (4) A Jupyter Notebook file contains scripts used for statistical analysis and generation of Figure 9. (5) A pdf file named ‘leftPanel.pdf’. (6) A pdf file named ‘rightPanel.pdf’. (7) A PowerPoint file named ‘fig9.pptx’. (8) A pdf file named ‘fig9.pdf’. [file elife-66398-fig9-data1.zip › Figure9/dfimportance_hftxn_lgcpm.txt]

RReliefF	scaled.RReliefF
ENSMUSG00000094793	0.603927421762845	1.50172132460117
ENSMUSG00000033685	0.546544567232306	1.17031430849764
ENSMUSG00000036390	0.521989590414071	1.02850031781352
ENSMUSG00000021226	0.481045193652127	0.792031420125395
ENSMUSG00000030278	0.420002631214583	0.439488249552149
ENSMUSG00000043013	0.371122137844199	0.157185485319228
ENSMUSG00000067219	0.36980858087656	0.149599212403934
ENSMUSG00000035186	0.341240905245562	-0.0153895846041323
ENSMUSG00000031842	0.271454046969549	-0.418434268485872
ENSMUSG00000026390	0.228259981524992	-0.667895827334297
ENSMUSG00000012187	0.154734320902027	-1.09253346506508
ENSMUSG00000019942	0.0810948367968781	-1.51782847512252
ENSMUSG00000046873	0.0795485760412086	-1.52675869770114
