# Supplementary material for: Tetrahydroxanthohumol, a xanthohumol derivative, attenuates high-fat diet-induced hepatic steatosis by antagonizing PPARγ
Source: eLife. 2021 Jun 15;10:e66398. doi: 10.7554/eLife.66398 (PMC8205491; doi:10.7554/eLife.66398)
Supplement: Table 5—source data 1. — This zip archive contains the following: (1) An Excel workbook named ‘DEG_HFD_vs_TXN.xlsx’ contains all differentially expressed genes identified. Genes listed in the table were highlighted in yellTable 1ow in the Excel workbook. [file elife-66398-table5-data1.zip]

Archive with 3 entries (2 files):
- Table5/
- Table5/DEG_HFD_vs_TXN.xlsx
- __MACOSX/Table5/._DEG_HFD_vs_TXN.xlsx
