# Supplementary material for: Tetrahydroxanthohumol, a xanthohumol derivative, attenuates high-fat diet-induced hepatic steatosis by antagonizing PPARγ
Source: eLife. 2021 Jun 15;10:e66398. doi: 10.7554/eLife.66398 (PMC8205491; doi:10.7554/eLife.66398)
Supplement: Figure 10—source data 1. — This zip archive contains the following: (1) A Comma Separated Values file named ‘fig10_table.csv’ phenotypic data directly pertaining to Figure 10. (2) A Excel workbook named ‘PCR_lv_raw.xlsx’ contains raw PCR cycle number data, and the calculation of fold change. (3) A Jupyter Notebook file contains scripts used for statistical analysis and generation of Figure 10. (4) A pdf file named ‘fig10.pdf’. [file elife-66398-fig10-data1.zip]

Archive with 12 entries (9 files):
- Figure10/
- Figure10/.ipynb_checkpoints/
- Figure10/.virtual_documents/
- Figure10/fig10.ipynb
- __MACOSX/Figure10/._fig10.ipynb
- Figure10/fig10_table.csv
- __MACOSX/Figure10/._fig10_table.csv
- Figure10/figure10.pdf
- Figure10/PCR_lv_raw.xlsx
- __MACOSX/Figure10/._PCR_lv_raw.xlsx
- Figure10/.ipynb_checkpoints/fig10-checkpoint.ipynb
- Figure10/.ipynb_checkpoints/fig9-checkpoint.ipynb
