# Supplementary material for: Tetrahydroxanthohumol, a xanthohumol derivative, attenuates high-fat diet-induced hepatic steatosis by antagonizing PPARγ
Source: eLife. 2021 Jun 15;10:e66398. doi: 10.7554/eLife.66398 (PMC8205491; doi:10.7554/eLife.66398)
Supplement: Table 6—source data 1. — This zip archive contains the following: (2) An Excel workbook named ‘7 days.xlsx’ contains raw PCR cycle numbers, fold change, log(2) fold change, p-values, and how these are calculated. [file elife-66398-table6-data1.zip]

Archive with 3 entries (2 files):
- Table2/
- Table2/7days.xlsx
- __MACOSX/Table2/._7days.xlsx
