# Supplementary material for: Tetrahydroxanthohumol, a xanthohumol derivative, attenuates high-fat diet-induced hepatic steatosis by antagonizing PPARγ
Source: eLife. 2021 Jun 15;10:e66398. doi: 10.7554/eLife.66398 (PMC8205491; doi:10.7554/eLife.66398)
Supplement: Figure 13—source data 1. [file elife-66398-fig13-data1.zip]

Archive with 5 entries (4 files):
- Figure13/
- Figure13/figure13.pdf
- __MACOSX/Figure13/._figure13.pdf
- Figure13/SSBN12209_57828_10-point Titration_Inhibition_Results.xls
- __MACOSX/Figure13/._SSBN12209_57828_10-point Titration_Inhibition_Results.xls
